# Supplementary material for: catena-Poly[(aqua­dimethano­lzinc)-μ-furan-2,5-dicarboxyl­ato-κ3 O 2:O 2,O 2′]
Source: Acta Crystallogr Sect E Struct Rep Online. 2012 Apr 13;68(Pt 5):m595. doi: 10.1107/S1600536812014936 (PMC3344337; doi:10.1107/S1600536812014936)
Supplement: Supplementary file 1 [file e-68-0m595-sup1.cif]

##############################################################################
#                                                                            #
# This CIF contains the data in a paper accepted for publication in          #
# Acta Crystallographica Section E. It conforms to the requirements of       #
# Notes for Authors for Acta Crystallographica Section E, and has been       #
# peer reviewed under the auspices of the IUCr Commission on Journals.       #
#                                                                            #
# Full details of the Crystallographic Information File format               #
# are given in the paper "The Crystallographic Information File (CIF):       #
# a New Standard Archive File for Crystallography" by S. R. Hall, F. H.      #
# Allen and I. D. Brown [Acta Cryst. (1991), A47, 655-685].                  #
#                                                                            #
# The current version of the core CIF dictionary is obtainable from          #
# ftp://ftp.iucr.org/pub/cif_core.dic.                                       #
#                                                                            #
# Software is freely available for graphical display of the structure(s)     #
# in this CIF. For information consult the CIF software page                 #
# http://www.iucr.org/resources/cif/software.                                #
#                                                                            #
# This file may be used for bona fide research purposes within the           #
# scientific community so long as proper attribution is given to the journal # 
# article from which it was obtained.                                        #
#                                                                            #
##############################################################################
data_I
_audit_creation_method     SHELXL-97
_chemical_name_systematic
;
<i>catena</i>-Poly[(aquadimethanolzinc)-\m-furan-2,5-
dicarboxylato-\k^3^<i>O</i>^2^:<i>O</i>^2^,<i>O</i>^2'^]
;
_chemical_name_common     ?
_chemical_formula_moiety     'C8 H12 O8 Zn'
_chemical_formula_sum     'C8 H12 O8 Zn'
_chemical_formula_iupac     '[Zn (C6 H2 O5) (C H4 O)2 (H2 O)]'
_chemical_formula_weight     301.57
_chemical_melting_point     ?
_symmetry_cell_setting     monoclinic
_symmetry_space_group_name_H-M     'P 21/c'
_symmetry_space_group_name_Hall     '-P 2ybc'
loop_
    _symmetry_equiv_pos_as_xyz
    'x, y, z'
    '-x, y+1/2, -z+1/2'
    '-x, -y, -z'
    'x, -y-1/2, z-1/2'
_cell_length_a     10.077(2)
_cell_length_b     8.1235(16)
_cell_length_c     17.101(3)
_cell_angle_alpha     90.00
_cell_angle_beta     124.86(3)
_cell_angle_gamma     90.00
_cell_volume     1148.7(6)
_cell_formula_units_Z     4
_cell_measurement_reflns_used     2000
_cell_measurement_theta_min     3.22
_cell_measurement_theta_max     27.48
_cell_measurement_temperature     293(2)
_exptl_crystal_description     'block'
_exptl_crystal_colour     'colorless'
_exptl_crystal_size_max     0.10
_exptl_crystal_size_mid     0.10
_exptl_crystal_size_min     0.10
_exptl_crystal_density_diffrn     1.744
_exptl_crystal_density_meas     ?
_exptl_crystal_density_method     'not measured'
_exptl_crystal_F_000     616
_exptl_absorpt_coefficient_mu     2.166
_exptl_absorpt_correction_type     multi-scan
_exptl_absorpt_process_details     '(ABSCOR; Higashi, 1995)'
_exptl_absorpt_correction_T_min     0.813
_exptl_absorpt_correction_T_max     0.813
_exptl_special_details     ?
_diffrn_ambient_temperature     293(2)
_diffrn_radiation_type     MoK\a
_diffrn_radiation_wavelength     0.71073
_diffrn_radiation_source     'fine-focus sealed tube'
_diffrn_radiation_monochromator     graphite
_diffrn_measurement_device_type     'Rigaku R-AXIS RAPID'
_diffrn_measurement_method     \w
_diffrn_detector_area_resol_mean     10.00
_diffrn_reflns_number     10467
_diffrn_reflns_av_R_equivalents     0.1194
_diffrn_reflns_av_sigmaI/netI     0.1068
_diffrn_reflns_theta_min     3.22
_diffrn_reflns_theta_max     27.48
_diffrn_reflns_theta_full     27.48
_diffrn_measured_fraction_theta_max     0.990
_diffrn_measured_fraction_theta_full     0.990
_diffrn_reflns_limit_h_min     -13
_diffrn_reflns_limit_h_max     13
_diffrn_reflns_limit_k_min     -10
_diffrn_reflns_limit_k_max     10
_diffrn_reflns_limit_l_min     -22
_diffrn_reflns_limit_l_max     22
_refine_special_details
;
Refinement of <i>F</i>^2^ against ALL reflections. The weighted <i>R</i>-factor
<i>wR</i> and goodness of fit <i>S</i> are based on <i>F</i>^2^, conventional
<i>R</i>-factors <i>R</i> are based on <i>F</i>, with <i>F</i> set to zero for
negative <i>F</i>^2^. The threshold expression of <i>F</i>^2^ >
\s(<i>F</i>^2^) is used only for calculating <i>R</i>-factors(gt) <i>etc</i>.
and is not relevant to the choice of reflections for refinement.
<i>R</i>-factors based on <i>F</i>^2^ are statistically about twice as large
as those based on <i>F</i>, and <i>R</i>- factors based on ALL data will be
even larger.
;
_reflns_number_total     2605
_reflns_number_gt     1593
_reflns_threshold_expression     I>2sigma(I)
_refine_ls_structure_factor_coef     Fsqd
_refine_ls_matrix_type     full
_refine_ls_R_factor_all     0.1123
_refine_ls_R_factor_gt     0.0616
_refine_ls_wR_factor_gt     0.1252
_refine_ls_wR_factor_ref     0.1420
_refine_ls_goodness_of_fit_ref     1.007
_refine_ls_restrained_S_all     1.006
_refine_ls_number_reflns     2605
_refine_ls_number_parameters     168
_refine_ls_number_restraints     5
_refine_ls_hydrogen_treatment     mixed
_refine_ls_weighting_scheme     calc
_refine_ls_weighting_details
         'calc w=1/[\s^2^(Fo^2^)+(0.0570P)^2^+0.0000P] where P=(Fo^2^+2Fc^2^)/3'
_atom_sites_solution_hydrogens     geom
_atom_sites_solution_primary     direct
_atom_sites_solution_secondary     difmap
_refine_ls_shift/su_max     0.000
_refine_ls_shift/su_mean     0.000
_refine_diff_density_max     0.610
_refine_diff_density_min     -0.711
_refine_ls_extinction_method     none
_refine_ls_extinction_coef     ?
loop_
    _atom_type_symbol
    _atom_type_description
    _atom_type_scat_dispersion_real
    _atom_type_scat_dispersion_imag
    _atom_type_scat_source
    'C' 'C' 0.0033 0.0016
                         'International Tables Vol C Tables 4.2.6.8 and 6.1.1.4'
    'H' 'H' 0.0000 0.0000
                         'International Tables Vol C Tables 4.2.6.8 and 6.1.1.4'
    'N' 'N' 0.0061 0.0033
                         'International Tables Vol C Tables 4.2.6.8 and 6.1.1.4'
    'O' 'O' 0.0106 0.0060
                         'International Tables Vol C Tables 4.2.6.8 and 6.1.1.4'
    'Zn' 'Zn' 0.2839 1.4301
                         'International Tables Vol C Tables 4.2.6.8 and 6.1.1.4'
_computing_data_collection     'PROCESS-AUTO (Rigaku, 1998)'
_computing_cell_refinement     'PROCESS-AUTO (Rigaku, 1998)'
_computing_data_reduction     'CrystalStructure (Rigaku/MSC, 2002)'
_computing_structure_solution     'SHELXS97 (Sheldrick, 2008)'
_computing_structure_refinement     'SHELXL97 (Sheldrick, 2008)'
_computing_molecular_graphics     'DIAMOND (Brandenburg, 2000)'
_computing_publication_material     'SHELXL97 (Sheldrick, 2008)'
loop_
    _atom_site_type_symbol
    _atom_site_label
    _atom_site_fract_x
    _atom_site_fract_y
    _atom_site_fract_z
    _atom_site_U_iso_or_equiv
    _atom_site_adp_type
    _atom_site_calc_flag
    _atom_site_refinement_flags
    _atom_site_occupancy
    _atom_site_symmetry_multiplicity
    _atom_site_disorder_assembly
    _atom_site_disorder_group
    Zn Zn1 0.44202(7) 0.83143(7) 0.20225(4) 0.0346(2) Uani d . 1 1 . .
    O O1 0.6292(4) 0.8216(4) 0.3472(2) 0.0380(9) Uani d . 1 1 . .
    O O2 0.5778(4) 1.0836(4) 0.3099(2) 0.0389(9) Uani d . 1 1 . .
    O O4 1.1259(4) 1.3677(4) 0.7066(2) 0.0438(10) Uani d . 1 1 . .
    O O5 0.9191(5) 1.4792(4) 0.5739(3) 0.0589(13) Uani d . 1 1 . .
    O O1W 0.3262(4) 0.9960(4) 0.1007(3) 0.0475(11) Uani d D 1 1 . .
    H H1A 0.334(6) 1.097(3) 0.110(3) 0.057 Uiso d D 1 1 . .
    H H1B 0.244(4) 0.976(5) 0.047(2) 0.057 Uiso d D 1 1 . .
    C C1 0.6580(5) 0.9708(5) 0.3707(3) 0.0294(12) Uani d . 1 1 . .
    C C2 0.7857(5) 1.0133(5) 0.4697(3) 0.0297(11) Uani d . 1 1 . .
    O O3 0.8150(4) 1.1781(3) 0.4901(2) 0.0329(8) Uani d . 1 1 . .
    C C3 0.9431(6) 1.1887(6) 0.5841(3) 0.0334(12) Uani d . 1 1 . .
    C C5 0.9904(6) 1.0374(6) 0.6215(4) 0.0401(14) Uani d . 1 1 . .
    H H5 1.0737 1.0123 0.6841 0.048 Uiso calc R 1 1 . .
    C C4 0.8892(6) 0.9213(6) 0.5474(3) 0.0365(13) Uani d . 1 1 . .
    H H4 0.8937 0.8071 0.5519 0.044 Uiso calc R 1 1 . .
    C C6 0.9997(6) 1.3588(6) 0.6231(4) 0.0382(13) Uani d . 1 1 . .
    O O7 0.6257(4) 0.8255(5) 0.1789(3) 0.0463(10) Uani d D 1 1 . .
    H H7 0.708(5) 0.785(7) 0.224(3) 0.056 Uiso d D 1 1 . .
    C C7 0.5999(8) 0.8006(8) 0.0889(4) 0.066(2) Uani d . 1 1 . .
    H H7A 0.5788 0.6861 0.0722 0.080 Uiso calc R 1 1 . .
    H H7B 0.6945 0.8338 0.0923 0.080 Uiso calc R 1 1 . .
    H H7C 0.5089 0.8649 0.0414 0.080 Uiso calc R 1 1 . .
    O O8 0.2706(5) 0.8407(4) 0.2328(3) 0.0519(10) Uani d D 1 1 . .
    H H8 0.225(6) 0.931(4) 0.214(4) 0.062 Uiso d D 1 1 . .
    C C8 0.2859(9) 0.7722(8) 0.3147(5) 0.0660(19) Uani d . 1 1 . .
    H H8A 0.3299 0.6631 0.3258 0.079 Uiso calc R 1 1 . .
    H H8B 0.1814 0.7675 0.3038 0.079 Uiso calc R 1 1 . .
    H H8C 0.3566 0.8399 0.3692 0.079 Uiso calc R 1 1 . .
loop_
    _atom_site_aniso_label
    _atom_site_aniso_U_11
    _atom_site_aniso_U_22
    _atom_site_aniso_U_33
    _atom_site_aniso_U_12
    _atom_site_aniso_U_13
    _atom_site_aniso_U_23
    Zn1 0.0342(4) 0.0245(3) 0.0305(3) 0.0015(2) 0.0098(3) 0.0008(3)
    O1 0.043(2) 0.0227(16) 0.0330(18) -0.0025(15) 0.0124(16) -0.0055(15)
    O2 0.040(2) 0.0242(17) 0.0311(19) 0.0018(15) 0.0075(17) 0.0067(15)
    O4 0.037(2) 0.0347(19) 0.0316(19) 0.0007(16) 0.0034(16) -0.0017(16)
    O5 0.055(2) 0.0290(19) 0.042(2) 0.0009(18) -0.0027(19) -0.0061(18)
    O1W 0.050(2) 0.0228(17) 0.0315(19) -0.0047(17) 0.0005(17) -0.0004(16)
    C1 0.031(3) 0.020(2) 0.031(3) -0.0002(19) 0.015(2) 0.000(2)
    C2 0.029(3) 0.023(2) 0.030(3) -0.003(2) 0.012(2) -0.009(2)
    O3 0.0324(18) 0.0215(15) 0.0272(16) -0.0021(14) 0.0068(14) -0.0041(14)
    C3 0.028(2) 0.032(3) 0.025(2) -0.004(2) 0.006(2) -0.002(2)
    C5 0.033(3) 0.036(3) 0.032(3) 0.000(2) 0.007(2) 0.004(2)
    C4 0.036(3) 0.025(2) 0.035(3) -0.001(2) 0.013(2) 0.000(2)
    C6 0.036(3) 0.034(3) 0.033(3) -0.003(2) 0.012(2) -0.006(2)
    O7 0.041(2) 0.051(2) 0.038(2) 0.0064(18) 0.0175(18) 0.0070(19)
    C7 0.071(5) 0.081(5) 0.047(4) 0.019(4) 0.033(3) 0.010(3)
    O8 0.048(2) 0.041(2) 0.067(3) 0.0144(18) 0.033(2) 0.019(2)
    C8 0.084(5) 0.054(4) 0.071(5) 0.008(4) 0.051(4) 0.018(4)
_geom_special_details
;
All e.s.d.'s (except the e.s.d. in the dihedral angle between two l.s. planes)
are estimated using the full covariance matrix. The cell e.s.d.'s are taken
into account individually in the estimation of e.s.d.'s in distances, angles
and torsion angles; correlations between e.s.d.'s in cell parameters are only
used when they are defined by crystal symmetry. An approximate (isotropic)
treatment of cell e.s.d.'s is used for estimating e.s.d.'s involving l.s.
planes.
;
loop_
    _geom_bond_atom_site_label_1
    _geom_bond_atom_site_label_2
    _geom_bond_site_symmetry_2
    _geom_bond_distance
    _geom_bond_publ_flag
    Zn1 O1W . 1.962(3) ?
    Zn1 O2 2_645 2.022(3) ?
    Zn1 O8 . 2.072(4) ?
    Zn1 O1 . 2.090(4) ?
    Zn1 O7 . 2.105(4) ?
    Zn1 O2 . 2.565(3) ?
    O1 C1 . 1.257(5) ?
    O2 C1 . 1.270(5) ?
    O2 Zn1 2_655 2.022(3) ?
    O4 C6 . 1.259(5) ?
    O5 C6 . 1.243(6) ?
    O1W H1A . 0.828(19) ?
    O1W H1B . 0.828(19) ?
    C1 C2 . 1.467(6) ?
    C2 C4 . 1.352(6) ?
    C2 O3 . 1.372(5) ?
    O3 C3 . 1.372(5) ?
    C3 C5 . 1.341(6) ?
    C3 C6 . 1.499(6) ?
    C5 C4 . 1.435(6) ?
    C5 H5 . 0.9300 ?
    C4 H4 . 0.9300 ?
    O7 C7 . 1.421(7) ?
    O7 H7 . 0.817(19) ?
    C7 H7A . 0.9600 ?
    C7 H7B . 0.9600 ?
    C7 H7C . 0.9600 ?
    O8 C8 . 1.430(7) ?
    O8 H8 . 0.82(2) ?
    C8 H8A . 0.9600 ?
    C8 H8B . 0.9600 ?
    C8 H8C . 0.9600 ?
loop_
    _geom_angle_atom_site_label_1
    _geom_angle_atom_site_label_2
    _geom_angle_atom_site_label_3
    _geom_angle_site_symmetry_1
    _geom_angle_site_symmetry_3
    _geom_angle
    _geom_angle_publ_flag
    O1W Zn1 O2 . 2_645 127.86(14) ?
    O1W Zn1 O8 . . 92.21(17) ?
    O2 Zn1 O8 2_645 . 90.81(15) ?
    O1W Zn1 O1 . . 138.87(13) ?
    O2 Zn1 O1 2_645 . 93.05(12) ?
    O8 Zn1 O1 . . 91.10(16) ?
    O1W Zn1 O7 . . 89.45(17) ?
    O2 Zn1 O7 2_645 . 90.23(15) ?
    O8 Zn1 O7 . . 176.90(15) ?
    O1 Zn1 O7 . . 85.93(15) ?
    O1W Zn1 O2 . . 83.95(13) ?
    O2 Zn1 O2 2_645 . 148.19(7) ?
    O8 Zn1 O2 . . 88.27(15) ?
    O1 Zn1 O2 . . 55.19(11) ?
    O7 Zn1 O2 . . 89.31(13) ?
    C1 O1 Zn1 . . 103.2(3) ?
    C1 O2 Zn1 . 2_655 141.4(3) ?
    C1 O2 Zn1 . . 80.8(3) ?
    Zn1 O2 Zn1 2_655 . 137.77(14) ?
    Zn1 O1W H1A . . 124(3) ?
    Zn1 O1W H1B . . 124(3) ?
    H1A O1W H1B . . 110(3) ?
    O1 C1 O2 . . 120.8(4) ?
    O1 C1 C2 . . 119.0(4) ?
    O2 C1 C2 . . 120.2(4) ?
    C4 C2 O3 . . 110.9(4) ?
    C4 C2 C1 . . 132.8(4) ?
    O3 C2 C1 . . 116.3(4) ?
    C3 O3 C2 . . 106.3(3) ?
    C5 C3 O3 . . 110.0(4) ?
    C5 C3 C6 . . 133.7(4) ?
    O3 C3 C6 . . 116.3(4) ?
    C3 C5 C4 . . 107.5(4) ?
    C3 C5 H5 . . 126.2 ?
    C4 C5 H5 . . 126.2 ?
    C2 C4 C5 . . 105.3(4) ?
    C2 C4 H4 . . 127.3 ?
    C5 C4 H4 . . 127.3 ?
    O5 C6 O4 . . 124.6(4) ?
    O5 C6 C3 . . 119.3(4) ?
    O4 C6 C3 . . 116.0(4) ?
    C7 O7 Zn1 . . 124.9(4) ?
    C7 O7 H7 . . 116(4) ?
    Zn1 O7 H7 . . 111(4) ?
    O7 C7 H7A . . 109.5 ?
    O7 C7 H7B . . 109.5 ?
    H7A C7 H7B . . 109.5 ?
    O7 C7 H7C . . 109.5 ?
    H7A C7 H7C . . 109.5 ?
    H7B C7 H7C . . 109.5 ?
    C8 O8 Zn1 . . 126.4(4) ?
    C8 O8 H8 . . 117(5) ?
    Zn1 O8 H8 . . 107(4) ?
    O8 C8 H8A . . 109.5 ?
    O8 C8 H8B . . 109.5 ?
    H8A C8 H8B . . 109.5 ?
    O8 C8 H8C . . 109.5 ?
    H8A C8 H8C . . 109.5 ?
    H8B C8 H8C . . 109.5 ?
loop_
    _geom_torsion_atom_site_label_1
    _geom_torsion_atom_site_label_2
    _geom_torsion_atom_site_label_3
    _geom_torsion_atom_site_label_4
    _geom_torsion_site_symmetry_1
    _geom_torsion_site_symmetry_2
    _geom_torsion_site_symmetry_3
    _geom_torsion_site_symmetry_4
    _geom_torsion
    _geom_torsion_publ_flag
    O1W Zn1 O1 C1 . . . . 7.3(5) ?
    O2 Zn1 O1 C1 2_645 . . . -178.2(3) ?
    O8 Zn1 O1 C1 . . . . -87.3(3) ?
    O7 Zn1 O1 C1 . . . . 91.8(3) ?
    O2 Zn1 O1 C1 . . . . -0.2(3) ?
    O1W Zn1 O2 C1 . . . . -174.9(3) ?
    O2 Zn1 O2 C1 2_645 . . . 4.0(3) ?
    O8 Zn1 O2 C1 . . . . 92.7(3) ?
    O1 Zn1 O2 C1 . . . . 0.2(3) ?
    O7 Zn1 O2 C1 . . . . -85.3(3) ?
    O1W Zn1 O2 Zn1 . . . 2_655 5.4(3) ?
    O2 Zn1 O2 Zn1 2_645 . . 2_655 -175.7(3) ?
    O8 Zn1 O2 Zn1 . . . 2_655 -87.0(3) ?
    O1 Zn1 O2 Zn1 . . . 2_655 -179.5(3) ?
    O7 Zn1 O2 Zn1 . . . 2_655 95.0(3) ?
    Zn1 O1 C1 O2 . . . . 0.4(6) ?
    Zn1 O1 C1 C2 . . . . -179.9(4) ?
    Zn1 O2 C1 O1 2_655 . . . 179.4(4) ?
    Zn1 O2 C1 O1 . . . . -0.3(5) ?
    Zn1 O2 C1 C2 2_655 . . . -0.4(8) ?
    Zn1 O2 C1 C2 . . . . 179.9(5) ?
    O1 C1 C2 C4 . . . . 1.1(9) ?
    O2 C1 C2 C4 . . . . -179.1(5) ?
    O1 C1 C2 O3 . . . . 177.9(4) ?
    O2 C1 C2 O3 . . . . -2.3(7) ?
    C4 C2 O3 C3 . . . . 0.7(6) ?
    C1 C2 O3 C3 . . . . -176.8(4) ?
    C2 O3 C3 C5 . . . . -1.1(6) ?
    C2 O3 C3 C6 . . . . 179.2(4) ?
    O3 C3 C5 C4 . . . . 1.0(6) ?
    C6 C3 C5 C4 . . . . -179.3(6) ?
    O3 C2 C4 C5 . . . . -0.1(6) ?
    C1 C2 C4 C5 . . . . 176.8(5) ?
    C3 C5 C4 C2 . . . . -0.5(6) ?
    C5 C3 C6 O5 . . . . -171.4(6) ?
    O3 C3 C6 O5 . . . . 8.3(8) ?
    C5 C3 C6 O4 . . . . 6.4(10) ?
    O3 C3 C6 O4 . . . . -174.0(5) ?
    O1W Zn1 O7 C7 . . . . -52.1(4) ?
    O2 Zn1 O7 C7 2_645 . . . 75.8(4) ?
    O1 Zn1 O7 C7 . . . . 168.8(4) ?
    O2 Zn1 O7 C7 . . . . -136.1(4) ?
    O1W Zn1 O8 C8 . . . . -167.6(5) ?
    O2 Zn1 O8 C8 2_645 . . . 64.5(5) ?
    O1 Zn1 O8 C8 . . . . -28.6(5) ?
    O2 Zn1 O8 C8 . . . . -83.7(5) ?
loop_
    _geom_hbond_atom_site_label_D
    _geom_hbond_atom_site_label_H
    _geom_hbond_atom_site_label_A
    _geom_hbond_site_symmetry_A
    _geom_hbond_distance_DH
    _geom_hbond_distance_HA
    _geom_hbond_distance_DA
    _geom_hbond_angle_DHA
    O1W H1A O1 2_655 0.828(19) 1.924(19) 2.745(5) 171(5)
    O1W H1B O5 2_645 0.828(19) 1.76(2) 2.571(5) 165(5)
    O7 H7 O4 3_776 0.817(19) 1.86(3) 2.639(5) 158(6)
    O8 H8 O4 4_485 0.82(2) 1.88(3) 2.682(5) 163(6)
_iucr_refine_instructions_details
;
TITL X25 in P2(1)/c
CELL 0.71073  10.0771   8.1235  17.1010  90.000 124.855  90.000
ZERR    4.00   0.0020   0.0016   0.0034   0.000   0.030   0.000
LATT  1
SYMM -X, 0.5+Y, 0.5-Z
SFAC C H N O ZN
UNIT 32 48 0 32 4
L.S. 8
BOND $H
FMAP 2
PLAN 20
conf
dfix  0.82  O1W H1A  O1W H1B
dfix  1.37  H1A  H1B
acta
dfix  0.82  O7 H7  O8 H8
Htab
eqiv  $1  -x+1, y+1/2, -z+1/2
eqiv  $2  -x+1, y-1/2, -z+1/2
eqiv  $3  -x+2, -y+2, -z+1
eqiv  $4  x-1, -y+5/2, z-1/2
htab  O1W  O1_$1
htab  O1W  O5_$2
htab  O7   O4_$3
htab  O8   O4_$4
temp  20
size  0.1  0.1  0.1
bind  O2 Zn1
WGHT    0.057000
FVAR       0.11845
ZN1   5    0.442019    0.831431    0.202252    11.00000    0.03421    0.02446 =
         0.03046    0.00076    0.00983    0.00147
O1    4    0.629187    0.821639    0.347242    11.00000    0.04252    0.02273 =
         0.03301   -0.00553    0.01236   -0.00246
O2    4    0.577850    1.083566    0.309898    11.00000    0.03975    0.02422 =
         0.03106    0.00665    0.00750    0.00180
O4    4    1.125903    1.367713    0.706618    11.00000    0.03729    0.03473 =
         0.03164   -0.00175    0.00337    0.00067
O5    4    0.919100    1.479229    0.573905    11.00000    0.05472    0.02903 =
         0.04159   -0.00611   -0.00269    0.00086
O1W   4    0.326178    0.996026    0.100706    11.00000    0.04973    0.02284 =
         0.03150   -0.00038    0.00051   -0.00469
H1A   2    0.334466    1.096516    0.110365    11.00000   -1.20000
H1B   2    0.243706    0.975624    0.047296    11.00000   -1.20000
C1    1    0.658042    0.970790    0.370683    11.00000    0.03131    0.01992 =
         0.03131   -0.00028    0.01457   -0.00023
C2    1    0.785748    1.013318    0.469716    11.00000    0.02913    0.02265 =
         0.02990   -0.00920    0.01243   -0.00299
O3    4    0.815021    1.178124    0.490132    11.00000    0.03245    0.02154 =
         0.02720   -0.00414    0.00676   -0.00206
C3    1    0.943090    1.188655    0.584053    11.00000    0.02766    0.03223 =
         0.02524   -0.00214    0.00618   -0.00425
C5    1    0.990447    1.037397    0.621537    11.00000    0.03263    0.03634 =
         0.03181    0.00390    0.00696    0.00020
AFIX  43
H5    2    1.073724    1.012330    0.684138    11.00000   -1.20000
AFIX   0
C4    1    0.889166    0.921309    0.547418    11.00000    0.03596    0.02518 =
         0.03526    0.00005    0.01258   -0.00050
AFIX  43
H4    2    0.893702    0.807087    0.551882    11.00000   -1.20000
AFIX   0
C6    1    0.999738    1.358788    0.623094    11.00000    0.03555    0.03358 =
         0.03309   -0.00605    0.01234   -0.00274
O7    4    0.625696    0.825541    0.178894    11.00000    0.04074    0.05101 =
         0.03844    0.00698    0.01746    0.00642
H7    2    0.708078    0.784569    0.224449    11.00000   -1.20000
C7    1    0.599894    0.800567    0.088891    11.00000    0.07092    0.08064 =
         0.04663    0.00988    0.03297    0.01931
AFIX 137
H7A   2    0.578819    0.686138    0.072160    11.00000   -1.20000
H7B   2    0.694496    0.833809    0.092300    11.00000   -1.20000
H7C   2    0.508940    0.864888    0.041424    11.00000   -1.20000
AFIX   0
O8    4    0.270609    0.840665    0.232833    11.00000    0.04848    0.04093 =
         0.06689    0.01929    0.03337    0.01440
H8    2    0.225025    0.930540    0.214269    11.00000   -1.20000
C8    1    0.285897    0.772154    0.314656    11.00000    0.08398    0.05443 =
         0.07128    0.01795    0.05120    0.00782
AFIX 137
H8A   2    0.329922    0.663074    0.325844    11.00000   -1.20000
H8B   2    0.181390    0.767526    0.303809    11.00000   -1.20000
H8C   2    0.356641    0.839871    0.369244    11.00000   -1.20000
HKLF 4
REM  X25 in P2(1)/c
REM R1 =  0.0616 for   1593 Fo > 4sig(Fo)  and  0.1123 for all   2605 data
REM    168 parameters refined using      5 restraints
END
;
data_global
_journal_date_recd_electronic     2012-03-27
_journal_date_accepted     2012-04-04
_journal_name_full     'Acta Crystallographica, Section E'
_journal_year     2012
_journal_volume     68
_journal_issue      5
_journal_page_first     m595
_journal_page_last     m595
_journal_paper_category     QM
_journal_paper_doi     10.1107/S1600536812014936
_journal_coeditor_code     IS5106
_publ_contact_author_name     'Prof. Ya-feng Li'
_publ_contact_author_address
;
School of Chemical Engineering,
Changchun University of Technology,
Changchun 130012, People's Republic of China
;
_publ_contact_author_email     'fly012345@sohu.com'
_publ_contact_author_fax     '86-431-85716785'
_publ_contact_author_phone     '86-431-85716785'
_publ_section_title
;\
<i>catena</i>-Poly[(aquadimethanolzinc)-\m-furan-2,5-dicarboxylato-\
\k^3^<i>O</i>^2^:<i>O</i>^2^,<i>O</i>^2'^]
;
loop_
    _publ_author_name
    _publ_author_address
    'Li, Ya-Feng'
;
School of Chemical Engineering,
Changchun University of Technology,
Changchun 130012, People's Republic of China
;
    'Gao, Yue'
;
School of Chemical Engineering,
Changchun University of Technology,
Changchun 130012, People's Republic of China
;
    'Xu, Yue'
;
School of Chemical Engineering,
Changchun University of Technology,
Changchun 130012, People's Republic of China
;
    'Qin, Xiao-Lin'
;
School of Chemical Engineering,
Changchun University of Technology,
Changchun 130012, People's Republic of China
;
    'Gao, Wen-Yuan'
;
School of Chemical Engineering,
Changchun University of Technology,
Changchun 130012, People's Republic of China
;
