# Supplementary material for: catena-Poly[(aqua­dimethano­lzinc)-μ-furan-2,5-dicarboxyl­ato-κ3 O 2:O 2,O 2′]
Source: Acta Crystallogr Sect E Struct Rep Online. 2012 Apr 13;68(Pt 5):m595. doi: 10.1107/S1600536812014936 (PMC3344337; doi:10.1107/S1600536812014936)
Supplement: Supplementary file 2 [file e-68-0m595-Isup2.hkl]

# 
# h,k,l, Fc-squared, Fo-squared, sigma(Fo-squared) and status flag 
# 
data_I
_shelx_title ' X25 in P2(1)/c' 
_shelx_refln_list_code          4 
_shelx_F_calc_maximum      330.85 
_exptl_crystal_F_000       616.00 
_reflns_d_resolution_high  0.7701 
 
loop_ 
 _symmetry_equiv_pos_as_xyz 
 'x, y, z' 
 '-x, y+1/2, -z+1/2' 
 '-x, -y, -z' 
 'x, -y-1/2, z-1/2' 
 
_cell_length_a    10.0771 
_cell_length_b     8.1235 
_cell_length_c    17.1010 
_cell_angle_alpha  90.000 
_cell_angle_beta  124.855 
_cell_angle_gamma  90.000 
 
_shelx_F_squared_multiplier     1.000 
 
loop_ 
 _refln_index_h 
 _refln_index_k 
 _refln_index_l 
 _refln_F_squared_calc 
 _refln_F_squared_meas 
 _refln_F_squared_sigma 
 _refln_observed_status 
   2   0   0     3271.11     3155.62    100.56 o 
   3   0   0      799.06      785.97     49.53 o 
   4   0   0     1315.95     1277.08     64.10 o 
   5   0   0      928.99      938.40     32.50 o 
   6   0   0      916.39      846.37     38.95 o 
   7   0   0     1025.77     1110.76     49.67 o 
   8   0   0      641.04      726.24     61.06 o 
   9   0   0      932.75     1050.66    102.78 o 
  10   0   0      122.44       72.13     78.76 o 
   1   1   0     2141.55     1771.99     39.58 o 
   2   1   0      198.12      176.46     18.29 o 
   3   1   0       73.00       43.11     11.73 o 
   4   1   0     4587.37     4436.17    137.36 o 
   5   1   0     8997.88     9321.43    290.79 o 
   6   1   0     1705.54     1571.09     79.19 o 
   7   1   0     1552.69     1369.65    132.97 o 
   9   1   0      172.04      178.45     33.10 o 
  10   1   0       28.98       53.20     48.76 o 
   0   2   0     1829.17     1744.33     46.59 o 
   1   2   0     6970.39     6889.94    131.11 o 
   2   2   0      378.29      371.63     17.05 o 
   3   2   0      758.40      636.85     71.01 o 
   4   2   0        0.52        5.94     18.59 o 
   5   2   0      552.43      543.07     29.39 o 
   6   2   0      397.87      412.31     69.54 o 
   7   2   0      428.05      420.54     53.70 o 
   8   2   0      124.82      112.40     29.45 o 
   9   2   0       45.53       24.88     32.18 o 
  10   2   0      112.93      156.59     47.03 o 
   1   3   0       87.07       97.55     12.65 o 
   2   3   0     1513.64     1567.91     30.53 o 
   3   3   0      132.66      122.61     13.45 o 
   4   3   0      240.09      190.04     35.50 o 
   5   3   0      186.50      180.76     28.32 o 
   6   3   0      126.47      133.14     28.00 o 
   7   3   0        1.14      -28.52     31.62 o 
   8   3   0       30.89       48.17     30.90 o 
   9   3   0        9.94       14.87     33.90 o 
  10   3   0        0.04       23.32     48.27 o 
   0   4   0     1058.81     1100.62     53.79 o 
   1   4   0     1126.88     1059.62     38.60 o 
   2   4   0     1653.40     1711.69     48.62 o 
   3   4   0     1093.10     1157.44     29.60 o 
   4   4   0       25.89       34.35     16.02 o 
   5   4   0      132.62      145.48     26.55 o 
   6   4   0      178.94      115.60     30.97 o 
   7   4   0      785.39      684.13     48.78 o 
   8   4   0        1.50       33.28     38.69 o 
   9   4   0       28.80       23.03     30.81 o 
   1   5   0      141.08      161.41     18.57 o 
   2   5   0      768.67      793.13     35.91 o 
   3   5   0      372.81      436.27     31.73 o 
   4   5   0     1641.06     1552.76     66.86 o 
   5   5   0     1454.20     1363.46     70.56 o 
   6   5   0      876.51      921.81     63.96 o 
   7   5   0      475.23      381.96     63.36 o 
   8   5   0       18.81       13.94     44.16 o 
   9   5   0       19.33       23.70     48.33 o 
   0   6   0    12348.97    15112.27    797.31 o 
   1   6   0     2214.60     2133.48     85.44 o 
   2   6   0      489.00      508.36     34.37 o 
   3   6   0       11.37       17.20     17.32 o 
   4   6   0        2.56       12.82     30.53 o 
   5   6   0      265.66      344.10     42.15 o 
   6   6   0       40.38       23.12     27.48 o 
   7   6   0       50.94       38.95     30.17 o 
   8   6   0      367.01      337.68     76.77 o 
   1   7   0      383.63      464.70     41.18 o 
   2   7   0      121.63      106.30     29.85 o 
   3   7   0      619.29      655.70     47.40 o 
   4   7   0     1047.30     1171.67     74.42 o 
   5   7   0     1521.23     1553.83     86.21 o 
   6   7   0      455.35      559.95     61.98 o 
   7   7   0      235.64      127.65     42.11 o 
   0   8   0      766.59      828.71     66.75 o 
   1   8   0      674.56      710.72     63.57 o 
   2   8   0      394.39      525.27     96.93 o 
   3   8   0       97.54      106.45     36.23 o 
   4   8   0       26.18       -4.70     31.63 o 
   5   8   0      198.97      186.51    100.03 o 
   6   8   0      150.58       31.87     56.66 o 
   7   8   0       36.07      -22.09    112.61 o 
   1   9   0        0.04       -8.54     33.00 o 
   2   9   0       12.52       37.17     32.65 o 
   3   9   0       19.10        1.81     32.04 o 
   4   9   0       58.94       -3.65     42.51 o 
   5   9   0        1.05       -7.49     38.31 o 
   0  10   0       14.01       13.83     45.55 o 
   1  10   0       22.73       27.19     43.21 o 
   2  10   0       84.95      122.51     36.64 o 
   3  10   0        6.87      -14.05     29.86 o 
 -11   1   1        0.43      -32.71     66.17 o 
 -10   1   1        6.03       27.08    126.15 o 
  -9   1   1        2.38        3.58     12.21 o 
  -8   1   1       22.33       36.91     18.86 o 
  -7   1   1      470.71      397.14     67.74 o 
  -6   1   1     2162.70     2209.88    101.95 o 
  -5   1   1       64.02       82.61     24.10 o 
  -4   1   1      477.05      456.23     24.20 o 
  -3   1   1      362.12      335.37     21.30 o 
  -2   1   1     1187.66     1207.26     34.14 o 
  -1   1   1       25.30       13.92      5.20 o 
   1   1   1     2045.42     1753.23     42.14 o 
   2   1   1       54.04       36.54     11.12 o 
   3   1   1      190.65      232.96     23.72 o 
   4   1   1      197.52      141.32     22.89 o 
   5   1   1     2141.46     2224.74     70.53 o 
   6   1   1      846.11      841.57     68.89 o 
   7   1   1       41.08       41.54     11.95 o 
   8   1   1       22.10       17.61     32.42 o 
   9   1   1        7.04       20.17     33.47 o 
  10   1   1       89.54       99.02     92.64 o 
 -10   2   1      436.26      339.59     64.03 o 
  -9   2   1       46.80       56.90     36.28 o 
  -8   2   1      195.56      189.64     34.36 o 
  -7   2   1      261.80      250.78     25.90 o 
  -6   2   1        4.41       -5.93     16.02 o 
  -5   2   1       12.67       -0.53     14.13 o 
  -4   2   1      206.99      216.78     31.68 o 
  -3   2   1       36.09       19.90      7.78 o 
  -2   2   1     1325.03     1240.24     75.95 o 
  -1   2   1    11798.83    11143.52    259.09 o 
   0   2   1    11528.89    11705.00    350.12 o 
   1   2   1    16222.65    15692.10    409.29 o 
   2   2   1       23.54       32.04     16.13 o 
   3   2   1      861.36      917.40     34.66 o 
   4   2   1      206.09      243.16     20.84 o 
   5   2   1      648.39      607.69     39.82 o 
   6   2   1     1526.51     1508.86     64.78 o 
   7   2   1       88.17       97.80     32.32 o 
   8   2   1      810.63      908.78     76.17 o 
   9   2   1      113.30      100.98     37.26 o 
  10   2   1      148.76      108.50     44.73 o 
 -10   3   1       78.24       42.30     40.55 o 
  -9   3   1      148.69       63.54     32.56 o 
  -8   3   1        2.81       21.83     23.76 o 
  -7   3   1     1451.06     1520.51     75.77 o 
  -6   3   1     4155.56     3947.32    170.46 o 
  -5   3   1     8807.36     7390.46    564.83 o 
  -4   3   1     1352.04     1228.75     35.46 o 
  -3   3   1     2352.78     2229.07     56.65 o 
  -2   3   1     1027.64     1027.19     41.62 o 
  -1   3   1        7.85       16.34     10.30 o 
   0   3   1       43.75       58.13     12.74 o 
   1   3   1     5741.08     5649.31    115.09 o 
   2   3   1      734.49      645.82     19.00 o 
   3   3   1     2931.23     2697.54    122.35 o 
   4   3   1     4550.43     4172.01    134.52 o 
   5   3   1     2462.05     2345.90     90.76 o 
   6   3   1     2088.67     2106.85     86.31 o 
   7   3   1        1.13       15.91     29.35 o 
   8   3   1      136.63       99.76     39.76 o 
   9   3   1      357.56      352.20     62.04 o 
 -10   4   1      352.21      241.18     55.20 o 
  -9   4   1       44.77      100.52     39.33 o 
  -8   4   1      495.97      407.48     56.59 o 
  -7   4   1      435.94      443.55     78.87 o 
  -6   4   1      748.96      740.38     49.33 o 
  -5   4   1        4.62        5.75     13.43 o 
  -4   4   1      111.84      110.28     15.18 o 
  -3   4   1      310.57      331.31     22.50 o 
  -2   4   1     6283.50     6501.74    155.57 o 
  -1   4   1     5719.45     5612.30    129.67 o 
   0   4   1    15180.71    16874.09    543.02 o 
   1   4   1    13338.95    12735.48    363.15 o 
   2   4   1       22.16       23.41     16.87 o 
   3   4   1      114.84      178.57     16.58 o 
   4   4   1      929.91      892.31     40.26 o 
   5   4   1      969.30      959.58     70.34 o 
   6   4   1     2286.36     2069.48     95.37 o 
   7   4   1      423.83      447.19     46.62 o 
   8   4   1      362.57      200.67     48.95 o 
   9   4   1      131.86      199.51     51.85 o 
  -9   5   1        1.84       20.11     64.43 o 
  -8   5   1        3.34        4.28     49.12 o 
  -7   5   1      666.37      675.41     77.22 o 
  -6   5   1     1257.63     1286.59     92.01 o 
  -5   5   1      628.08      703.33     34.99 o 
  -4   5   1     1657.19     1604.16     62.71 o 
  -3   5   1      444.18      474.41     34.40 o 
  -2   5   1      108.14      118.09     17.76 o 
  -1   5   1      244.60      326.70     24.64 o 
   0   5   1       55.46       25.09     14.34 o 
   1   5   1      807.49      864.23     47.55 o 
   2   5   1     1891.42     1857.17     63.37 o 
   3   5   1      136.87      124.68     25.69 o 
   4   5   1      239.63      242.49     31.17 o 
   5   5   1     2336.43     2071.89    110.40 o 
   6   5   1       59.10       80.96     29.65 o 
   7   5   1       15.55       25.07     30.19 o 
   8   5   1       15.52       73.60     46.34 o 
   9   5   1       96.16      151.04     45.46 o 
  -9   6   1        5.83       82.67     44.31 o 
  -8   6   1       84.75       40.92     47.21 o 
  -7   6   1       53.52       71.54     32.58 o 
  -6   6   1      122.60      114.18     30.39 o 
  -5   6   1      164.58      146.83     37.86 o 
  -4   6   1      227.61      198.27     40.73 o 
  -3   6   1        3.59       -0.07     25.54 o 
  -2   6   1       96.87       88.44     27.01 o 
  -1   6   1        0.56       12.90     20.16 o 
   0   6   1      969.90      880.54     40.54 o 
   1   6   1        1.50       18.87     19.42 o 
   2   6   1       13.61        3.64     22.43 o 
   3   6   1      297.11      315.37     29.04 o 
   4   6   1        0.29        4.78     23.18 o 
   5   6   1        0.97       12.46     26.18 o 
   6   6   1        2.30      -10.50     25.81 o 
   7   6   1        1.07       29.77     33.13 o 
   8   6   1        0.13       58.78     39.71 o 
  -8   7   1        0.37       60.80     41.13 o 
  -7   7   1      107.03       58.00     38.33 o 
  -6   7   1      307.08      290.25     50.41 o 
  -5   7   1       14.67       24.12     25.52 o 
  -4   7   1      533.37      610.72     51.90 o 
  -3   7   1      543.74      531.87     44.10 o 
  -2   7   1       43.24       79.36     25.49 o 
  -1   7   1      315.71      333.49     40.69 o 
   0   7   1      613.46      680.64     45.84 o 
   1   7   1      143.66      141.35     25.80 o 
   2   7   1      812.14      826.41     44.29 o 
   3   7   1      132.43      163.21     30.36 o 
   4   7   1      171.07      173.89     50.61 o 
   5   7   1      394.52      242.68     44.58 o 
   6   7   1      183.97      159.08     52.21 o 
   7   7   1        1.26        2.99     35.80 o 
  -7   8   1       95.65       79.73     49.19 o 
  -6   8   1       17.99       49.80     38.12 o 
  -5   8   1        3.50      -22.24     29.06 o 
  -4   8   1        1.08       12.25     27.83 o 
  -3   8   1      293.80      289.22     51.12 o 
  -2   8   1     1222.08     1297.59     70.28 o 
  -1   8   1     1827.89     1952.23     91.23 o 
   0   8   1     1677.66     1763.89     73.91 o 
   1   8   1     1129.20     1196.92     76.02 o 
   2   8   1       16.11       10.10     38.18 o 
   3   8   1       68.48       62.33     30.73 o 
   4   8   1        0.84      -40.59     40.59 o 
   5   8   1      181.74      182.70     67.83 o 
   6   8   1      187.76      236.20     65.81 o 
  -5   9   1      875.25      798.10    168.32 o 
  -4   9   1      352.98      144.31     52.21 o 
  -3   9   1      164.13      200.38     36.60 o 
  -2   9   1       29.41       28.01     29.62 o 
  -1   9   1       23.79       14.08     34.14 o 
   0   9   1        2.13       -8.72     29.75 o 
   1   9   1      230.27      200.19     38.81 o 
   2   9   1      251.07      251.39     49.30 o 
   3   9   1      572.23      781.53     92.12 o 
   4   9   1      787.01      671.39    116.24 o 
   5   9   1      528.93      269.32    193.30 o 
  -3  10   1      140.98       77.68     35.88 o 
  -2  10   1      324.66      292.13     47.42 o 
  -1  10   1      233.78      229.76     44.36 o 
   0  10   1      539.08      529.28     69.96 o 
   1  10   1      223.28      234.83     57.71 o 
   2  10   1      104.77      106.31     48.35 o 
 -11   0   2      371.77      410.24    108.47 o 
 -10   0   2     1081.79     1196.40    102.89 o 
  -9   0   2      342.26      351.13     53.58 o 
  -8   0   2        4.93        6.30     20.57 o 
  -7   0   2     1077.36     1003.75     87.17 o 
  -6   0   2       32.99       44.09     31.95 o 
  -5   0   2       27.77        2.85     37.06 o 
  -4   0   2     4259.97     4291.57    148.16 o 
  -3   0   2      115.68      121.73     24.66 o 
  -2   0   2    20871.95    20149.45    923.02 o 
   1   0   2     9723.28     9367.03    205.06 o 
   2   0   2     1195.05     1218.71     25.27 o 
   3   0   2      288.53      288.02     17.49 o 
   4   0   2     2856.92     3230.29    112.84 o 
   5   0   2      187.59      165.06     21.94 o 
   6   0   2     3245.53     3539.86    161.05 o 
   7   0   2     3500.55     3820.75    369.54 o 
   8   0   2      386.32      498.47    154.62 o 
   9   0   2      198.02      146.44     90.59 o 
 -11   1   2       33.83       10.46     41.53 o 
 -10   1   2        9.88       41.34     72.70 o 
  -9   1   2       57.93       47.07     20.39 o 
  -8   1   2      401.07      350.02     29.13 o 
  -7   1   2      906.26      892.47     52.96 o 
  -6   1   2     7239.88     6887.04    233.68 o 
  -5   1   2     8737.53     8459.46    261.32 o 
  -4   1   2     2852.57     2740.52     68.54 o 
  -3   1   2      274.36      292.29     17.43 o 
  -2   1   2     3440.67     3327.51     72.77 o 
  -1   1   2     6840.82     6790.39    118.80 o 
   0   1   2      613.67      548.08     20.77 o 
   1   1   2    14168.22    13142.87    358.74 o 
   2   1   2     9644.45     9377.71    220.41 o 
   3   1   2     5345.86     4347.31    386.38 o 
   4   1   2     1309.59      930.88    125.21 o 
   5   1   2     2177.68     1982.49    180.92 o 
   6   1   2      358.40      247.59     64.56 o 
   7   1   2       61.72       81.17     36.17 o 
   8   1   2      198.08      211.91     39.73 o 
   9   1   2      157.15      149.67     42.10 o 
 -11   2   2       12.51       52.41     49.57 o 
 -10   2   2       27.48       15.28     32.53 o 
  -9   2   2      180.81      172.45     37.24 o 
  -8   2   2       30.70       26.19     25.87 o 
  -7   2   2      143.46      124.24     23.33 o 
  -6   2   2       23.41       40.94     25.26 o 
  -5   2   2     1335.90     1258.12     60.26 o 
  -4   2   2     1334.54     1393.95     66.87 o 
  -3   2   2      739.00      759.93     27.63 o 
  -2   2   2     2144.84     2105.80     49.68 o 
  -1   2   2      117.14      122.33     15.27 o 
   0   2   2     8078.20     7878.18    220.14 o 
   1   2   2     4812.44     4220.34     72.84 o 
   2   2   2     1466.43     1409.72     48.85 o 
   3   2   2      725.64      731.54     35.64 o 
   4   2   2      431.49      441.47     55.14 o 
   5   2   2      255.74      298.69     25.69 o 
   6   2   2      778.07      856.83     51.69 o 
   7   2   2       33.18       62.15     28.86 o 
   8   2   2       20.69       36.87     49.28 o 
   9   2   2      189.65      179.29     49.41 o 
 -10   3   2        2.60       57.27     42.41 o 
  -9   3   2       47.35       55.78     30.43 o 
  -8   3   2       17.07       11.42     30.86 o 
  -7   3   2        3.55        6.28     10.49 o 
  -6   3   2       98.40       76.65     13.36 o 
  -5   3   2        9.38        4.94     16.05 o 
  -4   3   2       76.07      114.45     16.37 o 
  -3   3   2        2.31       39.91     58.44 o 
  -2   3   2      571.51      573.04     35.21 o 
  -1   3   2      332.54      361.14     21.08 o 
   0   3   2       24.79       21.11      8.76 o 
   1   3   2      376.63      420.16     16.70 o 
   2   3   2        4.80        0.62      9.55 o 
   3   3   2      320.36      350.07     24.45 o 
   4   3   2        6.71       31.88     18.23 o 
   5   3   2       36.09       50.17     23.66 o 
   6   3   2      112.99      133.06     32.68 o 
   7   3   2        2.00       41.00     29.33 o 
   8   3   2       31.55       55.92     41.99 o 
   9   3   2        0.29       -3.66     37.12 o 
 -10   4   2       23.89       50.75     41.20 o 
  -9   4   2      170.87       65.60     42.69 o 
  -8   4   2      230.42      179.87     50.68 o 
  -7   4   2      199.07      198.90     40.60 o 
  -6   4   2        2.98       -6.16     14.30 o 
  -5   4   2      651.01      555.24     58.86 o 
  -4   4   2      399.83      454.29     22.02 o 
  -3   4   2     2075.91     2152.36     52.28 o 
  -2   4   2       23.23       18.01     12.00 o 
  -1   4   2      809.53      802.51     38.78 o 
   0   4   2     5270.95     5976.48    137.54 o 
   1   4   2      454.58      468.47     35.88 o 
   2   4   2      594.94      592.06     29.62 o 
   3   4   2      337.33      369.00     18.07 o 
   4   4   2      596.58      580.29     34.31 o 
   5   4   2      628.41      656.22     47.33 o 
   6   4   2      646.64      684.81     65.01 o 
   7   4   2       32.28       85.78     32.93 o 
   8   4   2        5.22       19.44     47.01 o 
   9   4   2       63.62       84.01     50.37 o 
 -10   5   2       16.08       79.45     61.55 o 
  -9   5   2       40.02       72.15     48.59 o 
  -8   5   2      341.54      220.33     55.52 o 
  -7   5   2      428.76      527.37     57.43 o 
  -6   5   2      944.42      934.78     44.80 o 
  -5   5   2     1966.54     2080.33     71.16 o 
  -4   5   2      314.40      329.75     41.93 o 
  -3   5   2      163.70      154.68     19.09 o 
  -2   5   2      404.11      447.14     43.07 o 
  -1   5   2      655.46      667.25     32.59 o 
   0   5   2      970.89     1005.32     43.50 o 
   1   5   2     1223.95     1058.95     61.36 o 
   2   5   2     2263.09     2252.19     91.87 o 
   3   5   2      444.00      449.36     26.48 o 
   4   5   2      799.85      751.42     60.43 o 
   5   5   2     1344.42     1287.46     65.22 o 
   6   5   2      159.53      175.73     43.83 o 
   7   5   2       15.64       88.52     35.11 o 
   8   5   2       42.19       55.09     41.99 o 
  -9   6   2      160.25      196.78     73.92 o 
  -7   6   2      137.43      172.77     49.41 o 
  -6   6   2        0.44       10.72     17.89 o 
  -5   6   2      173.88      166.74     22.95 o 
  -4   6   2      288.62      327.81     31.46 o 
  -3   6   2      402.19      471.08     31.34 o 
  -2   6   2     3668.61     3880.28    144.28 o 
  -1   6   2     5087.68     5437.09    178.83 o 
   0   6   2     1207.25     1254.44     61.90 o 
   1   6   2      401.14      337.25     38.78 o 
   2   6   2       49.22       55.98     18.77 o 
   3   6   2        6.45       18.15     14.96 o 
   4   6   2      303.89      238.94     51.33 o 
   5   6   2       17.08       54.95     34.61 o 
   6   6   2      945.97      949.60     76.31 o 
   7   6   2      750.51      693.11     77.93 o 
   8   6   2      110.37      199.21     80.34 o 
  -8   7   2       83.42       73.70     79.11 o 
  -7   7   2      363.21      194.58     86.31 o 
  -6   7   2     1341.02     1467.23     97.31 o 
  -5   7   2      863.06      896.18     62.91 o 
  -4   7   2      282.62      312.39     35.28 o 
  -3   7   2        3.28       -6.49     21.14 o 
  -2   7   2      368.58      394.08     37.18 o 
  -1   7   2      817.50      935.29     55.61 o 
   0   7   2       74.97       97.10     27.63 o 
   1   7   2      571.72      567.39     46.05 o 
   2   7   2      710.48      764.22     67.58 o 
   3   7   2     1469.06     1546.78     57.18 o 
   4   7   2      651.72      674.00     71.30 o 
   5   7   2      335.01      377.99    106.67 o 
   6   7   2      209.74      240.24     78.19 o 
   7   7   2       41.06       70.93     52.35 o 
  -7   8   2       15.76       26.36     47.04 o 
  -6   8   2       24.52       74.09     46.11 o 
  -5   8   2        5.49       28.92     32.73 o 
  -4   8   2      420.40      364.35     48.70 o 
  -3   8   2       57.36       59.86     27.65 o 
  -2   8   2      560.61      595.95     55.05 o 
  -1   8   2      684.36      764.55     54.48 o 
   0   8   2      253.65      291.31     39.31 o 
   1   8   2      727.42      800.04     59.76 o 
   2   8   2        3.54       34.96     30.59 o 
   3   8   2       78.90      100.38     29.08 o 
   4   8   2      113.87      193.15     64.05 o 
   5   8   2      266.41      190.12     71.04 o 
   6   8   2      158.52      128.70     56.11 o 
  -6   9   2       15.56       19.83     38.26 o 
  -5   9   2       19.22       37.82     35.56 o 
  -4   9   2       35.10       64.16     34.18 o 
  -3   9   2      156.18      104.36     28.10 o 
  -2   9   2       91.54       69.23     31.62 o 
  -1   9   2       52.06       80.34     36.22 o 
   0   9   2      248.48      248.98     40.62 o 
   1   9   2        3.42       -5.58     31.10 o 
   2   9   2       27.72       37.26     27.76 o 
   3   9   2       49.36       46.33     40.04 o 
   4   9   2        1.50       25.11     40.62 o 
  -3  10   2       99.84      153.83     39.36 o 
  -2  10   2        1.50       12.37     37.31 o 
  -1  10   2        9.24        5.54     41.32 o 
   0  10   2      238.66      164.31     58.43 o 
   1  10   2       22.37       19.46     60.20 o 
   2  10   2       10.45      -12.15     37.48 o 
 -11   1   3        0.21       67.00    139.69 o 
 -10   1   3       15.62      -21.81     28.67 o 
  -9   1   3      139.52      114.37     29.62 o 
  -8   1   3      263.77      232.38     39.29 o 
  -7   1   3      103.67       68.49     33.49 o 
  -6   1   3      393.80      382.35     41.87 o 
  -5   1   3      785.35      749.55     35.81 o 
  -4   1   3      622.96      618.64     26.79 o 
  -3   1   3     1115.67     1124.71     40.02 o 
  -2   1   3       10.12       10.83     11.81 o 
  -1   1   3      894.09      849.88     63.34 o 
   0   1   3     3244.70     3007.10     87.75 o 
   1   1   3      859.58      799.12     35.14 o 
   2   1   3      208.16      284.47     28.77 o 
   3   1   3     2811.81     2983.31     72.43 o 
   4   1   3      547.32      639.67     48.14 o 
   5   1   3      316.75      346.09     30.37 o 
   6   1   3       11.92       40.55     24.59 o 
   7   1   3       63.08       57.40     27.66 o 
   8   1   3        4.26       -9.38     29.80 o 
   9   1   3       87.95      189.24     87.84 o 
 -11   2   3      429.23      441.75     58.04 o 
 -10   2   3       28.39       35.97     27.24 o 
  -9   2   3      358.75      419.56     40.90 o 
  -8   2   3       31.48       42.28     32.72 o 
  -7   2   3       47.06       70.38     29.85 o 
  -6   2   3       16.27       10.92     21.29 o 
  -5   2   3     1581.19     1420.16     50.34 o 
  -4   2   3     7288.03     7341.70    233.35 o 
  -3   2   3      701.49      622.77     33.06 o 
  -2   2   3     2783.62     2581.98     80.77 o 
  -1   2   3     2850.52     2960.01    120.74 o 
   0   2   3     2766.10     2448.78     54.48 o 
   1   2   3      189.52      224.79     15.82 o 
   2   2   3      468.97      505.50     30.09 o 
   3   2   3       13.38       -8.58     12.26 o 
   4   2   3      473.57      534.14     31.89 o 
   5   2   3     1059.19     1125.16     59.25 o 
   6   2   3      567.45      664.29     52.45 o 
   7   2   3     1362.72     1587.87    112.34 o 
   8   2   3      267.39      235.25     42.88 o 
   9   2   3       66.73       77.87     45.03 o 
 -11   3   3       79.91       62.85     54.89 o 
 -10   3   3       26.68       18.24     51.32 o 
  -9   3   3      438.97      402.75     64.29 o 
  -8   3   3      288.76      189.68     51.29 o 
  -7   3   3     2055.71     1570.54    166.95 o 
  -6   3   3     3111.97     2752.57    237.06 o 
  -5   3   3     1991.09     1847.36     59.97 o 
  -4   3   3     2162.79     2044.88     60.56 o 
  -3   3   3      154.27      120.42     21.29 o 
  -2   3   3       48.54       47.47     11.78 o 
  -1   3   3      167.27      241.54     29.70 o 
   0   3   3    12317.45    11876.98    284.36 o 
   1   3   3     5827.27     5408.91    100.25 o 
   2   3   3    11168.61    11709.57    298.47 o 
   3   3   3     2148.63     2239.97     65.07 o 
   4   3   3     1581.98     1664.61     87.65 o 
   5   3   3       13.98        5.67     21.35 o 
   6   3   3      482.22      501.51     50.07 o 
   7   3   3      267.87      293.43     43.20 o 
   8   3   3      315.14      349.48     63.61 o 
   9   3   3      158.45      143.25     55.35 o 
 -10   4   3      181.82      196.92     55.61 o 
  -9   4   3      494.74      581.27     71.08 o 
  -8   4   3      156.55      160.11     45.09 o 
  -7   4   3      167.27      151.55     41.58 o 
  -6   4   3      390.12      365.39     45.02 o 
  -5   4   3      565.30      555.49     35.20 o 
  -4   4   3     7258.27     7294.16    255.17 o 
  -3   4   3     3796.76     3680.80     85.69 o 
  -2   4   3     1869.83     1696.83     47.31 o 
  -1   4   3     8298.58     9965.39    295.42 o 
   0   4   3     1636.89     1560.15     36.04 o 
   1   4   3      376.42      361.33     20.66 o 
   2   4   3       69.49       50.15     15.30 o 
   3   4   3     1322.00     1482.91     85.21 o 
   4   4   3     1004.28      983.69     46.06 o 
   5   4   3     1975.52     1986.91     96.16 o 
   6   4   3      423.39      478.39     52.05 o 
   7   4   3     1042.57     1062.96    115.53 o 
   8   4   3       77.07      121.49     55.54 o 
 -10   5   3        0.74       24.72     66.74 o 
  -9   5   3       10.44       28.90     42.99 o 
  -8   5   3      619.52      543.02     67.21 o 
  -7   5   3       50.02       50.54     19.39 o 
  -6   5   3      533.03      508.11     29.96 o 
  -5   5   3     1857.26     1881.65     68.98 o 
  -4   5   3      508.60      544.38     29.17 o 
  -3   5   3        1.96       23.16     14.78 o 
  -2   5   3        1.53        1.98     26.62 o 
  -1   5   3      539.10      561.75     34.58 o 
   0   5   3     1349.75     1369.16     47.97 o 
   1   5   3     2668.96     2641.42     79.47 o 
   2   5   3      450.15      454.68     50.53 o 
   3   5   3     1753.20     1764.84     61.02 o 
   4   5   3     1039.10     1018.94     58.56 o 
   5   5   3        8.52        7.21     23.96 o 
   6   5   3       16.94       23.28     36.72 o 
   7   5   3      132.13      172.83     42.80 o 
   8   5   3      139.20       99.18     55.41 o 
  -9   6   3        0.51       30.31     56.26 o 
  -8   6   3       16.33       42.87     58.44 o 
  -7   6   3        3.66       42.09     27.55 o 
  -6   6   3      115.04      120.33     24.23 o 
  -5   6   3        0.30      -22.90     26.55 o 
  -4   6   3        0.39        6.65     19.42 o 
  -3   6   3      705.99      682.52     36.78 o 
  -2   6   3       37.45       71.91     21.59 o 
  -1   6   3       72.76       89.54     21.75 o 
   0   6   3       13.62        4.42     16.69 o 
   1   6   3      262.49      263.11     42.50 o 
   2   6   3       21.67       27.29     20.73 o 
   3   6   3      218.28      194.44     28.80 o 
   4   6   3      150.39      148.19     38.70 o 
   5   6   3      143.87      108.11     35.89 o 
   6   6   3       38.38        6.97     29.60 o 
   7   6   3        0.05       -1.85     32.47 o 
  -8   7   3       74.89      210.06     95.05 o 
  -7   7   3       84.57        9.87     41.03 o 
  -6   7   3      193.18      187.60     32.88 o 
  -5   7   3      515.34      515.17     48.61 o 
  -4   7   3       15.48       24.24     20.87 o 
  -3   7   3      169.47      186.83     32.08 o 
  -2   7   3      277.40      291.44     33.01 o 
  -1   7   3       22.15       41.38     22.16 o 
   0   7   3     1026.63     1013.13     50.37 o 
   1   7   3      722.20      720.25     64.25 o 
   2   7   3        2.70       -0.24     21.24 o 
   3   7   3      390.63      467.18     36.60 o 
   4   7   3      156.45      131.43     34.59 o 
   5   7   3       30.34       41.16     39.50 o 
   6   7   3       24.45        1.67     39.06 o 
  -7   8   3        1.69       32.44     50.57 o 
  -6   8   3        7.92       13.60     35.53 o 
  -5   8   3      124.00      100.43     33.38 o 
  -4   8   3      892.13      774.61    149.61 o 
  -3   8   3      884.99      974.50     61.97 o 
  -2   8   3     1175.18     1173.71     70.65 o 
  -1   8   3     1455.19     1533.59     75.50 o 
   0   8   3      509.28      554.85     53.28 o 
   1   8   3       21.50        8.29     27.24 o 
   2   8   3       48.08       18.85     24.02 o 
   3   8   3       56.08       68.09     29.41 o 
   4   8   3      182.75      178.68     52.67 o 
   5   8   3      280.22      247.02     90.62 o 
  -6   9   3      418.31      374.00     66.48 o 
  -5   9   3      188.00      132.33     60.20 o 
  -4   9   3       81.20       67.33     31.84 o 
  -3   9   3       13.37       21.43     26.13 o 
  -2   9   3       19.31       74.46     34.63 o 
  -1   9   3       89.60       76.43     44.38 o 
   0   9   3      524.29      617.88     65.93 o 
   1   9   3      773.26      788.93     59.96 o 
   2   9   3      949.98      967.97     91.72 o 
   3   9   3      391.89      452.75     66.35 o 
   4   9   3      178.34      124.92     92.61 o 
  -4  10   3      166.44      129.43     71.34 o 
  -3  10   3      276.06      154.58     45.34 o 
  -2  10   3      142.77      101.79     33.53 o 
  -1  10   3      428.38      465.56    161.72 o 
   0  10   3      176.53      121.98     44.97 o 
   1  10   3       27.48       44.63     37.12 o 
 -11   0   4      328.09      333.68     65.71 o 
 -10   0   4      334.73      271.83    107.17 o 
  -9   0   4       71.21       63.24     42.91 o 
  -8   0   4      347.86      365.63     52.66 o 
  -7   0   4      278.47      256.72     42.03 o 
  -6   0   4      591.41      622.79     48.08 o 
  -5   0   4     9247.63     8940.45    372.71 o 
  -4   0   4    10610.46     9727.17    459.35 o 
  -3   0   4   109459.05   109105.67  15013.73 o 
  -2   0   4     1488.44     1570.22     70.92 o 
  -1   0   4     4925.28     5997.91    187.22 o 
   0   0   4       80.73       99.07     23.52 o 
   1   0   4     1339.52     1462.50     65.93 o 
   2   0   4     1793.95     1698.31     50.54 o 
   3   0   4     1346.41     1359.86     89.80 o 
   4   0   4     1427.39     1341.63     68.06 o 
   5   0   4     3134.11     2775.33    272.26 o 
   6   0   4     3770.89     3820.09    183.77 o 
   7   0   4      288.46      241.34     83.03 o 
   8   0   4      243.88      303.62    100.49 o 
 -11   1   4       27.84       36.63     34.98 o 
 -10   1   4      601.24      238.20     82.66 o 
  -9   1   4      250.82      218.63     41.28 o 
  -8   1   4     1230.96     1395.81     76.93 o 
  -7   1   4     1056.30     1147.34     59.30 o 
  -6   1   4     1482.48     1464.66     68.20 o 
  -5   1   4     1620.77     1611.80     57.31 o 
  -4   1   4      517.01      452.97     38.27 o 
  -3   1   4       22.36       25.13     14.24 o 
  -2   1   4      645.37      586.32     19.85 o 
  -1   1   4      406.17      715.65     22.74 o 
   0   1   4     3396.58     3185.70     61.87 o 
   1   1   4    16214.74    15889.26    430.67 o 
   2   1   4    11452.72    11816.83    278.17 o 
   3   1   4      495.01      458.36     21.25 o 
   4   1   4     2103.21     2245.45     81.27 o 
   5   1   4       53.22       58.88     25.01 o 
   6   1   4      494.44      546.05     38.37 o 
   7   1   4      126.00      144.91     38.05 o 
   8   1   4      523.61      436.35     87.70 o 
   9   1   4      148.52      131.72    115.52 o 
 -11   2   4      146.36      150.22     37.50 o 
 -10   2   4      161.14      152.21     42.06 o 
  -9   2   4       81.77       76.15     34.71 o 
  -8   2   4       36.08       71.68     33.27 o 
  -7   2   4       25.43       23.14     32.40 o 
  -6   2   4      757.84      772.24     42.27 o 
  -5   2   4     1546.78     1510.70     58.33 o 
  -4   2   4     2748.36     2685.48     70.59 o 
  -3   2   4       22.60       11.32     16.20 o 
  -2   2   4     1876.45     1937.69     39.46 o 
  -1   2   4      243.94      278.27     28.57 o 
   0   2   4     2021.82     1834.47     58.99 o 
   1   2   4       33.20       38.89     12.40 o 
   2   2   4     1457.02     1600.50     80.61 o 
   3   2   4      371.22      380.13     27.06 o 
   4   2   4      555.10      587.79     37.86 o 
   5   2   4      212.80      223.34     33.22 o 
   6   2   4        3.41      -10.26     23.90 o 
   7   2   4      415.04      459.82     91.45 o 
   8   2   4       97.92       86.69     34.47 o 
   9   2   4       51.55       37.53     38.72 o 
 -11   3   4        4.31       43.97     51.41 o 
 -10   3   4        0.10       -4.71     37.29 o 
  -9   3   4       29.42       36.80     20.29 o 
  -8   3   4       89.45       36.34     21.21 o 
  -7   3   4      104.69      134.99     24.12 o 
  -6   3   4       42.72       25.28     19.33 o 
  -5   3   4      287.01      300.70     27.65 o 
  -4   3   4      263.19      256.60     18.43 o 
  -3   3   4        4.44       19.97     14.19 o 
  -2   3   4      129.71      113.06     12.43 o 
  -1   3   4     1138.52     1180.36     47.39 o 
   0   3   4      126.20      122.75      9.97 o 
   1   3   4      467.72      532.39     24.35 o 
   2   3   4      133.94      144.84     21.44 o 
   3   3   4      339.17      352.38     31.87 o 
   4   3   4        1.56        8.10     21.34 o 
   5   3   4       52.91       32.03     22.00 o 
   6   3   4       14.57       19.89     28.13 o 
   7   3   4        0.35      -14.87     35.57 o 
   8   3   4       10.18       43.92     48.21 o 
 -11   4   4       10.85       19.36     47.59 o 
 -10   4   4      230.03      252.18     57.23 o 
  -9   4   4       18.18       -0.31     32.17 o 
  -8   4   4       36.54       29.82     19.38 o 
  -7   4   4        1.31       -5.90     19.39 o 
  -6   4   4      792.04      769.37     36.98 o 
  -5   4   4     1321.00     1238.64     50.27 o 
  -4   4   4      483.86      392.10     75.68 o 
  -3   4   4      136.78       97.65     19.15 o 
  -2   4   4      511.86      586.51     36.02 o 
  -1   4   4     3120.83     3331.82     94.35 o 
   0   4   4     1622.77     1565.79     39.78 o 
   1   4   4      441.49      440.92     24.69 o 
   2   4   4      537.41      557.32     27.58 o 
   3   4   4      306.38      335.05     38.26 o 
   4   4   4     1092.33     1155.36     64.12 o 
   5   4   4        2.52       27.38     27.11 o 
   6   4   4      294.49      397.80     47.42 o 
   7   4   4      102.94       88.72     36.05 o 
   8   4   4       45.57      136.78     55.87 o 
 -10   5   4      232.83      293.87     93.41 o 
  -9   5   4      196.93      193.25     51.31 o 
  -8   5   4      222.62      166.43     52.49 o 
  -7   5   4      539.59      455.17    102.68 o 
  -6   5   4      628.75      684.69     63.93 o 
  -5   5   4      607.50      478.04     43.31 o 
  -4   5   4        0.72        9.68     19.64 o 
  -3   5   4        0.68       -0.13     15.20 o 
  -2   5   4      107.29       76.27     19.08 o 
  -1   5   4      918.51     1092.76     38.83 o 
   0   5   4     2031.73     2010.31     53.05 o 
   1   5   4     4099.27     4001.50    106.53 o 
   2   5   4     1053.34     1034.18     62.21 o 
   3   5   4      407.20      513.53     50.92 o 
   4   5   4      616.76      664.19     49.04 o 
   5   5   4       36.03       17.99     29.06 o 
   6   5   4       38.69       22.65     33.37 o 
   7   5   4       64.72      107.80     40.39 o 
  -9   6   4        3.14       14.88     52.54 o 
  -8   6   4      118.98       93.21     59.07 o 
  -7   6   4       14.46        8.89     17.70 o 
  -6   6   4      186.36      188.55     29.96 o 
  -5   6   4     1149.95     1235.86     72.25 o 
  -4   6   4     1817.58     1914.39     79.89 o 
  -3   6   4     5114.81     5295.61    175.92 o 
  -2   6   4      420.45      405.85     28.55 o 
  -1   6   4      509.91      560.43     55.39 o 
   0   6   4       90.51       89.38     19.55 o 
   1   6   4        0.27       12.65     15.52 o 
   2   6   4      397.60      420.57     43.30 o 
   3   6   4       11.70        4.25     13.39 o 
   4   6   4       97.14      146.22     32.72 o 
   5   6   4     1364.21     1282.34     87.01 o 
   6   6   4      676.03      771.63    187.47 o 
   7   6   4      301.53      211.76     60.43 o 
  -9   7   4      111.80       48.41     56.23 o 
  -8   7   4      379.66      359.57     92.17 o 
  -7   7   4      425.53      362.57     67.15 o 
  -6   7   4      428.61      429.35     38.75 o 
  -5   7   4       14.29       -5.91     23.84 o 
  -4   7   4      251.62      287.12     43.61 o 
  -3   7   4       28.32       35.98     18.68 o 
  -2   7   4      205.97      213.62     27.68 o 
  -1   7   4       14.21       14.39     22.16 o 
   0   7   4     1727.32     1794.57     65.55 o 
   1   7   4     1785.46     1715.22     76.22 o 
   2   7   4     1696.01     1837.96     99.30 o 
   3   7   4      341.23      359.41     54.11 o 
   4   7   4      321.38      239.89     50.50 o 
   5   7   4        8.87       25.82     43.84 o 
   6   7   4      150.01      173.04     50.26 o 
  -8   8   4       20.34      300.06    205.26 o 
  -7   8   4        0.32       52.03     69.85 o 
  -6   8   4       97.86       75.95     33.21 o 
  -5   8   4      310.83      273.21     41.42 o 
  -4   8   4      325.22      257.60     37.02 o 
  -3   8   4      423.76      435.23     51.75 o 
  -2   8   4      498.48      580.69     45.85 o 
  -1   8   4      332.78      319.09     42.12 o 
   0   8   4       72.89       88.00     28.16 o 
   1   8   4       74.60      102.31     30.93 o 
   2   8   4      272.58      315.43     33.92 o 
   3   8   4      105.42      108.24     30.77 o 
   4   8   4       71.92       47.01     37.05 o 
   5   8   4      209.45      155.03     62.39 o 
  -6   9   4        4.03       60.02     66.87 o 
  -5   9   4       20.62       27.71     35.29 o 
  -4   9   4       17.63       30.63     34.67 o 
  -3   9   4        8.06       20.79     34.45 o 
  -2   9   4        5.82       72.15     47.01 o 
  -1   9   4       53.38       41.16     34.43 o 
   0   9   4       47.81       17.49     31.61 o 
   1   9   4       57.04       69.60     33.07 o 
   2   9   4        0.07       27.36     35.95 o 
   3   9   4       23.20       32.79     47.66 o 
  -4  10   4       15.15       51.08     36.39 o 
  -3  10   4        1.30      110.34     42.13 o 
  -2  10   4       16.97       45.95     51.21 o 
  -1  10   4      152.62      110.40     41.21 o 
   0  10   4       18.93        4.18     59.16 o 
   1  10   4       14.05       35.44     43.39 o 
 -12   1   5        0.88       62.68     73.44 o 
 -11   1   5       20.01       46.11     30.78 o 
 -10   1   5      281.26      269.21     44.41 o 
  -9   1   5      335.73      323.40     50.26 o 
  -8   1   5        2.41       33.50     47.04 o 
  -7   1   5      187.09      217.38     27.65 o 
  -6   1   5      418.95      419.46     39.07 o 
  -5   1   5      199.64      244.61     60.90 o 
  -4   1   5      227.03      266.90     31.78 o 
  -3   1   5        3.32       -7.78     11.78 o 
  -2   1   5       31.16       35.90     14.16 o 
  -1   1   5        5.57        9.88     10.08 o 
   0   1   5      116.09       89.35     17.17 o 
   1   1   5     1828.42     1633.38     37.72 o 
   2   1   5     3216.35     3264.53     68.74 o 
   3   1   5      641.07      744.12     24.97 o 
   4   1   5        2.75        2.81     17.18 o 
   5   1   5       93.03       72.59     21.75 o 
   6   1   5        0.71        4.16     28.35 o 
   7   1   5      287.20      331.47     81.99 o 
   8   1   5        2.03        9.41     33.87 o 
 -11   2   5      121.33       70.25     42.31 o 
 -10   2   5       71.27       83.25     36.88 o 
  -9   2   5        2.91       -0.04     29.14 o 
  -8   2   5       15.13       13.65     32.94 o 
  -7   2   5       32.04       19.09     22.54 o 
  -6   2   5      748.08      769.78     70.57 o 
  -5   2   5     6331.58     6134.52    181.21 o 
  -4   2   5     6983.80     6453.60    552.04 o 
  -3   2   5     1356.37     1351.08     49.48 o 
  -2   2   5     4200.12     4333.63    145.58 o 
  -1   2   5        5.01       27.13     14.90 o 
   0   2   5      278.52      340.47     14.77 o 
   1   2   5       45.62       45.88     12.25 o 
   2   2   5     1748.52     1783.74     51.10 o 
   3   2   5      913.15     1006.69     36.74 o 
   4   2   5       25.64       25.66     22.34 o 
   5   2   5     2151.64     2469.94    103.18 o 
   6   2   5      615.05      795.40     66.04 o 
   7   2   5      521.64      810.32    135.06 o 
   8   2   5       73.63       73.31     42.57 o 
 -11   3   5       49.58       45.22     53.52 o 
 -10   3   5      778.80      757.68    104.75 o 
  -9   3   5      832.52     1064.81    112.85 o 
  -8   3   5     1012.54     1104.22     69.96 o 
  -7   3   5      200.67      209.85     44.77 o 
  -6   3   5     1498.29     1500.16     72.47 o 
  -5   3   5       23.50       57.55     18.91 o 
  -4   3   5       36.35       39.77     14.07 o 
  -3   3   5       13.73       -3.97     35.28 o 
  -2   3   5     1806.46     1637.91     27.50 o 
  -1   3   5     1566.67     1490.49     54.85 o 
   0   3   5    11688.50    11500.02    323.40 o 
   1   3   5     9449.87     9529.26    286.90 o 
   2   3   5     2404.27     2599.56    104.84 o 
   3   3   5     1160.61     1249.56     45.83 o 
   4   3   5      119.83      149.98     23.60 o 
   5   3   5      313.29      340.43     39.12 o 
   6   3   5     1180.47     1326.84     81.47 o 
   7   3   5      366.95      517.70     74.45 o 
   8   3   5      366.30      394.71     72.66 o 
 -11   4   5      229.47      241.37     64.98 o 
 -10   4   5      147.87      118.74     57.97 o 
  -9   4   5      169.78      105.60     26.43 o 
  -8   4   5        7.69        6.34     27.16 o 
  -7   4   5       38.02        8.41     24.91 o 
  -6   4   5      932.73      844.27     40.33 o 
  -5   4   5     6561.97     5063.73    819.53 o 
  -4   4   5     4096.27     3938.08    157.38 o 
  -3   4   5     5438.95     5279.78    189.88 o 
  -2   4   5     4427.15     4463.75    122.80 o 
  -1   4   5       20.17       37.97     13.32 o 
   0   4   5       99.04      130.20     15.37 o 
   1   4   5     1961.12     1862.91     98.88 o 
   2   4   5     1466.54     1412.41     51.42 o 
   3   4   5     2696.87     2521.60    104.02 o 
   4   4   5      363.67      392.12     42.63 o 
   5   4   5     1114.41     1335.74    121.24 o 
   6   4   5      623.21      627.31     74.04 o 
   7   4   5      137.49      114.20     38.85 o 
 -10   5   5      288.12      304.22     77.46 o 
  -9   5   5      290.03      183.62     88.05 o 
  -8   5   5       98.62       83.97     28.88 o 
  -7   5   5      410.45      404.19     41.26 o 
  -6   5   5      211.33      129.89     27.69 o 
  -5   5   5       57.75       44.75     23.97 o 
  -4   5   5      172.77      193.25     34.06 o 
  -3   5   5        2.54       16.57     16.33 o 
  -2   5   5      479.34      412.93     33.87 o 
  -1   5   5     1829.42     1718.97     65.12 o 
   0   5   5      415.73      431.83     22.62 o 
   1   5   5     1064.86     1100.33    109.18 o 
   2   5   5     3399.71     3442.73    139.99 o 
   3   5   5       18.63       51.29     22.65 o 
   4   5   5        5.94       -4.48     20.35 o 
   5   5   5      210.12      186.85     32.13 o 
   6   5   5      348.61      295.72     60.79 o 
   7   5   5      132.19      206.79     57.70 o 
 -10   6   5       36.29      105.82     65.22 o 
  -9   6   5       38.45       90.04     48.62 o 
  -8   6   5       72.58       45.45     28.80 o 
  -7   6   5       25.38       37.50     27.90 o 
  -6   6   5        2.35       15.43     24.04 o 
  -5   6   5       79.87       99.47     30.52 o 
  -4   6   5       17.56       42.86     18.89 o 
  -3   6   5      592.20      533.32     60.65 o 
  -2   6   5       17.37        4.59     21.09 o 
  -1   6   5        6.84        1.85     21.49 o 
   0   6   5      560.80      525.00     49.80 o 
   1   6   5       21.33       18.11     17.45 o 
   2   6   5       30.08        0.88     15.85 o 
   3   6   5        0.11        3.57     15.13 o 
   4   6   5        9.82       10.91     32.53 o 
   5   6   5        0.27        3.94     30.38 o 
   6   6   5       51.80       78.91     36.03 o 
  -9   7   5       53.87       40.11     50.00 o 
  -8   7   5        1.37       14.71     24.19 o 
  -7   7   5      344.06      332.68     45.13 o 
  -6   7   5      301.04      260.22     36.91 o 
  -5   7   5        2.24       13.75     19.90 o 
  -4   7   5       15.55       33.39     18.05 o 
  -3   7   5      572.84      468.03     57.32 o 
  -2   7   5       14.19        0.71     29.18 o 
  -1   7   5      630.93      646.37     42.62 o 
   0   7   5      303.42      322.92     31.52 o 
   1   7   5      494.15      459.20     53.87 o 
   2   7   5      483.46      524.86    106.44 o 
   3   7   5       73.69       77.31     28.62 o 
   4   7   5       18.39       78.55     30.72 o 
   5   7   5        7.13       82.74     34.43 o 
  -8   8   5        5.22       51.47     41.82 o 
  -7   8   5        1.10       62.55     50.85 o 
  -6   8   5      287.72      258.90     60.22 o 
  -5   8   5     1272.45     1223.20     82.57 o 
  -4   8   5     1078.75     1090.99     77.15 o 
  -3   8   5      608.75      588.04     81.37 o 
  -2   8   5      539.59      537.92     94.39 o 
  -1   8   5       12.18       33.88     24.66 o 
   0   8   5       35.33       46.37     26.35 o 
   1   8   5       35.78       32.44     22.81 o 
   2   8   5      446.13      430.98    114.77 o 
   3   8   5      182.83      156.59     81.36 o 
   4   8   5      252.93      143.78     84.46 o 
  -6   9   5      110.55       41.04     61.40 o 
  -5   9   5       15.07       40.64     30.92 o 
  -4   9   5       38.06       60.25     38.68 o 
  -3   9   5        1.68       -0.74     20.78 o 
  -2   9   5      161.99      156.41     57.75 o 
  -1   9   5      371.00      415.20     47.15 o 
   0   9   5     1156.38     1199.87     79.17 o 
   1   9   5     1177.22     1284.71     89.79 o 
   2   9   5      379.72      479.81     75.63 o 
   3   9   5       13.09        4.96     47.59 o 
  -4  10   5      185.07       90.23     86.24 o 
  -3  10   5      265.46      160.66     48.00 o 
  -2  10   5      102.45       96.40     52.77 o 
  -1  10   5       92.08       75.45     48.67 o 
   0  10   5        6.72       86.16     46.57 o 
 -12   0   6       54.24       40.07     60.25 o 
 -11   0   6        9.53       22.81    126.15 o 
 -10   0   6      237.51      133.63     79.82 o 
  -9   0   6        0.12       48.47     61.29 o 
  -8   0   6        6.42       31.51     35.82 o 
  -7   0   6      607.72      786.01     79.37 o 
  -6   0   6     1565.25     1613.95     96.51 o 
  -5   0   6    23861.99    23813.44   1543.43 o 
  -4   0   6    24209.50    24133.14   1450.06 o 
  -3   0   6      735.66      729.16     54.17 o 
  -2   0   6      598.12      605.48     35.23 o 
  -1   0   6      922.22     1026.61     70.56 o 
   0   0   6      517.85      481.67     32.00 o 
   1   0   6     6046.67     5661.69    243.12 o 
   2   0   6      278.30      228.46     25.66 o 
   3   0   6     4236.51     4399.02    166.16 o 
   4   0   6     4096.24     4205.06    264.42 o 
   5   0   6      648.38      706.31     91.94 o 
   6   0   6      909.41      899.46    121.88 o 
   7   0   6       73.48       58.44     68.42 o 
   8   0   6       11.07        2.14     71.27 o 
 -12   1   6       34.23       39.25     52.25 o 
 -11   1   6      302.71      260.40     60.13 o 
 -10   1   6      553.90      570.00     70.01 o 
  -9   1   6     1647.00     1894.09    101.52 o 
  -8   1   6      799.20      846.30     69.42 o 
  -7   1   6      207.48      245.55     32.67 o 
  -6   1   6        4.52      -24.04     24.04 o 
  -5   1   6      663.15      756.81     44.84 o 
  -4   1   6     4144.98     4212.63    111.50 o 
  -3   1   6       42.85       32.96     17.33 o 
  -2   1   6     3983.25     4031.30    100.72 o 
  -1   1   6     7560.76     7234.36    156.69 o 
   0   1   6    12437.84    12667.56    385.39 o 
   1   1   6     4371.66     4631.10    170.05 o 
   2   1   6     2507.22     2482.89     54.67 o 
   3   1   6       77.93       96.90     15.05 o 
   4   1   6      402.63      447.53     34.42 o 
   5   1   6      752.66      793.80     56.38 o 
   6   1   6      615.91      734.23     68.47 o 
   7   1   6      561.58      599.34    109.05 o 
   8   1   6      208.51      230.14     71.37 o 
 -12   2   6       48.76       70.33     46.92 o 
 -10   2   6       33.45       55.35     57.67 o 
  -9   2   6        1.63       -7.38     31.74 o 
  -8   2   6      162.42      173.54     30.44 o 
  -7   2   6      195.13      151.32     27.75 o 
  -6   2   6      460.59      500.08     43.93 o 
  -5   2   6       66.46       52.85     21.68 o 
  -4   2   6     1070.44     1121.34     37.43 o 
  -3   2   6     2955.90     2957.98    105.55 o 
  -2   2   6     1142.50     1087.46     31.02 o 
  -1   2   6      136.85      138.49     22.44 o 
   0   2   6     1766.68     1765.89     36.90 o 
   1   2   6      575.68      583.05     48.14 o 
   2   2   6      211.53      261.52     20.66 o 
   3   2   6      476.85      583.26     56.99 o 
   4   2   6        4.43       27.03     20.74 o 
   5   2   6      170.54      271.14     73.03 o 
   6   2   6      572.89      489.31     79.92 o 
   7   2   6       99.53      110.57     39.44 o 
   8   2   6       15.92       26.37     68.42 o 
 -11   3   6        6.77       11.43     37.47 o 
 -10   3   6        7.72       28.54     42.05 o 
  -9   3   6       27.67       38.95     38.62 o 
  -8   3   6        6.64       -9.34     32.04 o 
  -7   3   6       64.50       78.21     24.56 o 
  -6   3   6       27.06       28.59     20.28 o 
  -5   3   6       49.80       38.79     17.81 o 
  -4   3   6      305.73      328.60     21.18 o 
  -3   3   6        3.61       34.92     25.66 o 
  -2   3   6      185.33      204.87     12.61 o 
  -1   3   6       35.40       39.34     22.19 o 
   0   3   6      678.06      707.93     26.22 o 
   1   3   6       47.75       48.70     18.91 o 
   2   3   6        1.33        7.38     16.71 o 
   3   3   6      277.24      315.25     31.85 o 
   4   3   6        2.69       26.97     21.36 o 
   5   3   6       36.69       73.75     33.33 o 
   6   3   6        5.23       12.16     31.65 o 
   7   3   6        2.71      -27.58     34.93 o 
 -11   4   6       67.12       86.45     57.12 o 
 -10   4   6        5.34       20.60     24.17 o 
  -9   4   6       12.64        8.75     26.78 o 
  -8   4   6       54.39       73.68     22.53 o 
  -7   4   6       88.13       85.18     23.03 o 
  -6   4   6     1150.19     1122.67     61.21 o 
  -5   4   6      341.34      281.67     55.65 o 
  -4   4   6     1042.60     1051.63     91.76 o 
  -3   4   6     1375.04     1464.74     64.30 o 
  -2   4   6       55.09       34.47     22.43 o 
  -1   4   6      480.75      506.12     40.71 o 
   0   4   6      664.54      655.23     79.37 o 
   1   4   6     1199.48     1109.63     42.15 o 
   2   4   6     1024.93      964.64     45.87 o 
   3   4   6      526.42      545.35     36.76 o 
   4   4   6        6.90       11.58     21.26 o 
   5   4   6       64.48       70.37     35.71 o 
   6   4   6      276.42      301.48     49.10 o 
   7   4   6       45.97       49.40     39.14 o 
 -10   5   6      223.93      190.94     70.55 o 
  -9   5   6      171.83      148.25     33.05 o 
  -8   5   6      249.49      178.57     33.61 o 
  -7   5   6      102.30      112.65     39.15 o 
  -6   5   6      169.29      152.04     24.77 o 
  -5   5   6       57.65       19.60     18.31 o 
  -4   5   6      969.93     1061.35     65.66 o 
  -3   5   6      369.80      296.17     58.33 o 
  -2   5   6      293.03      210.19     39.64 o 
  -1   5   6     1884.97     1639.41    109.60 o 
   0   5   6     1517.38     1380.65     47.95 o 
   1   5   6     2258.30     2109.67    128.55 o 
   2   5   6     1191.95     1232.68     59.83 o 
   3   5   6       11.38       34.49     23.77 o 
   4   5   6        4.63       42.34     32.27 o 
   5   5   6      129.13       99.77     45.40 o 
   6   5   6      199.46      145.62     38.90 o 
 -10   6   6       41.08       81.19     85.16 o 
  -9   6   6        3.21        4.97     30.70 o 
  -8   6   6       29.68       74.79     26.66 o 
  -7   6   6       68.55       64.15     27.25 o 
  -6   6   6      718.61      677.49     56.48 o 
  -5   6   6     3711.67     3720.08    142.65 o 
  -4   6   6     2880.94     2678.85    177.78 o 
  -3   6   6      121.10       68.51     22.36 o 
  -2   6   6       25.44        6.54     15.08 o 
  -1   6   6       49.23       52.55     18.03 o 
   0   6   6       46.56       66.65     24.87 o 
   1   6   6      838.38      764.12     43.70 o 
   2   6   6       59.35       65.36     22.50 o 
   3   6   6     1000.17      811.25    201.33 o 
   4   6   6      743.46      513.96     81.58 o 
   5   6   6      224.42      184.70     52.82 o 
   6   6   6      469.14      523.67    104.61 o 
  -9   7   6      425.58      291.09    146.65 o 
  -8   7   6      146.35      130.80     30.63 o 
  -7   7   6       37.02       98.19     41.00 o 
  -6   7   6        2.02       -5.61     25.22 o 
  -5   7   6       88.38       43.05     24.33 o 
  -4   7   6      626.48      554.51     81.60 o 
  -3   7   6        4.86       12.46     18.42 o 
  -2   7   6      146.58      130.88     21.77 o 
  -1   7   6      710.99      720.76     44.17 o 
   0   7   6     2702.82     2654.24    101.73 o 
   1   7   6     1102.22     1101.92     94.56 o 
   2   7   6      359.52      293.27     60.48 o 
   3   7   6      168.16      131.93     47.39 o 
   4   7   6      140.85       92.96     36.36 o 
   5   7   6      112.20       43.14     40.02 o 
  -8   8   6        1.03       -6.34     39.62 o 
  -7   8   6      165.30      138.67     37.29 o 
  -6   8   6       43.76       66.14     29.94 o 
  -5   8   6      535.94      510.30    109.75 o 
  -4   8   6      472.75      447.71     90.89 o 
  -3   8   6      183.93      143.19     28.98 o 
  -2   8   6      410.69      431.91     63.51 o 
  -1   8   6       24.84       39.43     21.42 o 
   0   8   6      229.95      193.68     35.40 o 
   1   8   6      242.64      181.62     51.78 o 
   2   8   6      238.57      228.31     79.55 o 
   3   8   6       58.52       83.55     51.33 o 
   4   8   6       29.55       45.74     71.20 o 
  -6   9   6       31.89       82.75     36.05 o 
  -5   9   6       27.56       86.36     49.30 o 
  -4   9   6       63.63       59.42     26.99 o 
  -3   9   6      142.01      123.77     53.14 o 
  -2   9   6        0.94       34.62     27.33 o 
  -1   9   6       78.74      163.78     53.81 o 
   0   9   6       39.71        2.11     44.90 o 
   1   9   6        1.08       -8.46     43.03 o 
   2   9   6        4.41       11.40    175.33 o 
  -3  10   6      115.46      142.48     89.09 o 
  -2  10   6        1.11      -25.97     46.11 o 
  -1  10   6       12.31       21.44     62.10 o 
 -12   1   7       30.60       56.18     48.76 o 
 -11   1   7      146.02      106.70     52.33 o 
 -10   1   7      139.46      128.36     38.69 o 
  -9   1   7      135.23       92.77     34.10 o 
  -8   1   7       48.76       74.45     44.44 o 
  -7   1   7       63.06       33.73     26.24 o 
  -6   1   7      553.19      620.01     36.18 o 
  -5   1   7       47.58       20.04     16.89 o 
  -4   1   7        1.96        7.64     13.26 o 
  -3   1   7      758.24      780.16     32.49 o 
  -2   1   7      265.17      270.37     14.68 o 
  -1   1   7       40.09       52.59     18.58 o 
   0   1   7     6599.66     6727.42    176.08 o 
   1   1   7     1399.34     1466.43     35.79 o 
   2   1   7      437.57      385.89     21.21 o 
   3   1   7       65.24       61.94     17.32 o 
   4   1   7      184.49      262.55     91.23 o 
   5   1   7       18.96      -17.58     34.17 o 
   6   1   7      255.47      208.18     68.50 o 
   7   1   7        3.25        6.88     46.29 o 
 -12   2   7       93.86       58.83     49.60 o 
 -10   2   7       28.73       29.16     40.55 o 
  -9   2   7        5.65       17.51     30.31 o 
  -8   2   7      167.68      125.03     38.93 o 
  -7   2   7      884.78      960.39     69.85 o 
  -6   2   7     1131.51     1207.25     58.63 o 
  -5   2   7     5530.00     5660.24    272.45 o 
  -4   2   7     2763.47     2768.99    106.78 o 
  -3   2   7      371.81      349.68     18.44 o 
  -2   2   7      185.60      178.24     46.38 o 
  -1   2   7      485.04      387.14     49.92 o 
   0   2   7       55.93       50.92     13.93 o 
   1   2   7     2164.01     2262.48     86.16 o 
   2   2   7     1574.98     1575.72     41.98 o 
   3   2   7      174.24      249.66     26.52 o 
   4   2   7     1365.55     1401.10     62.64 o 
   5   2   7      449.67      553.68     50.99 o 
   6   2   7      256.10      292.29     46.03 o 
   7   2   7       71.59       10.31     33.91 o 
 -12   3   7      103.40      130.60     49.91 o 
 -11   3   7      240.65      321.57     64.33 o 
 -10   3   7      959.80     1119.65    130.64 o 
  -9   3   7      511.65      593.77     56.99 o 
  -8   3   7      180.64      147.26     37.63 o 
  -7   3   7      345.34      351.11     42.93 o 
  -6   3   7       24.75       21.48     19.89 o 
  -5   3   7      121.16      104.63     16.66 o 
  -4   3   7      482.42      508.54     53.56 o 
  -3   3   7     5090.03     5247.24    161.72 o 
  -2   3   7      826.81      817.69     55.02 o 
  -1   3   7     7290.08     6837.17    247.04 o 
   0   3   7     4274.05     4225.70    147.84 o 
   1   3   7     3481.90     3887.65    166.24 o 
   2   3   7        8.72       20.24     13.75 o 
   3   3   7      433.22      458.55     40.85 o 
   4   3   7      649.83      719.89     99.93 o 
   5   3   7      831.86      851.11    134.86 o 
   6   3   7      745.15      974.96    154.71 o 
   7   3   7      713.82      735.24    120.26 o 
 -11   4   7       35.95       36.79     48.61 o 
 -10   4   7       11.42       -7.07     28.27 o 
  -9   4   7      155.22      149.11     37.42 o 
  -8   4   7       58.30       61.04     34.01 o 
  -7   4   7     1542.37     1641.09     85.15 o 
  -6   4   7     1882.25     1823.54     76.23 o 
  -5   4   7     2981.29     3129.00    142.01 o 
  -4   4   7     5443.83     5812.67    347.01 o 
  -3   4   7      383.91      435.12     20.63 o 
  -2   4   7        6.59       39.02     23.72 o 
  -1   4   7      388.76      399.57     38.21 o 
   0   4   7     2306.61     2389.20    159.80 o 
   1   4   7     2508.12     2453.93    111.62 o 
   2   4   7     2471.78     2696.46     88.47 o 
   3   4   7      149.34      116.31     29.20 o 
   4   4   7     1138.84     1257.53    113.44 o 
   5   4   7      131.24      172.66     37.83 o 
   6   4   7      154.92      149.97     45.59 o 
 -11   5   7      223.63      135.78     65.52 o 
 -10   5   7       48.05       19.90     29.68 o 
  -9   5   7      272.24      229.42     45.16 o 
  -8   5   7      338.43      258.20     32.65 o 
  -7   5   7       32.88       11.84     23.66 o 
  -6   5   7       87.68       72.38     22.40 o 
  -5   5   7       26.92       -3.64     30.01 o 
  -4   5   7      227.20      218.43     22.48 o 
  -3   5   7      373.68      389.54     40.16 o 
  -2   5   7      986.09      941.80     80.65 o 
  -1   5   7      432.18      493.88     52.15 o 
   0   5   7     2793.88     2910.33    160.98 o 
   1   5   7     1396.73     1382.37     44.62 o 
   2   5   7       32.98       15.31     13.64 o 
   3   5   7       50.81       58.42     26.02 o 
   4   5   7      307.36      311.70     70.89 o 
   5   5   7      405.11      296.62     60.74 o 
   6   5   7      206.92      133.52     50.54 o 
 -10   6   7        1.99        7.13    113.32 o 
  -9   6   7       44.21       38.53     40.98 o 
  -8   6   7        0.11       43.60     70.42 o 
  -7   6   7        4.42      -20.24     28.90 o 
  -6   6   7      237.48      290.43     60.19 o 
  -5   6   7       56.66       29.17     30.04 o 
  -4   6   7      136.87       98.95     20.57 o 
  -3   6   7        1.95        2.08     16.87 o 
  -2   6   7      133.26       71.02     23.82 o 
  -1   6   7       33.93       48.89     28.17 o 
   0   6   7       36.84       -5.56     22.72 o 
   1   6   7      119.18       90.89     24.17 o 
   2   6   7      297.73      142.93     37.66 o 
   3   6   7       56.20       48.16     29.94 o 
   4   6   7        0.77        1.36     30.72 o 
   5   6   7       45.43       68.60     34.17 o 
  -9   7   7       37.70       90.03     37.47 o 
  -8   7   7      106.88       90.03     27.52 o 
  -7   7   7        4.32       72.88     97.98 o 
  -6   7   7       57.42       30.07     26.36 o 
  -5   7   7      217.82      140.33     44.10 o 
  -4   7   7       78.02       72.92     17.78 o 
  -3   7   7      649.93      651.63     52.09 o 
  -2   7   7      137.89       90.03     23.88 o 
  -1   7   7        2.09        4.34      7.40 o 
   0   7   7      832.05      831.18     51.73 o 
   1   7   7      317.14      186.10     72.29 o 
   2   7   7       13.09       15.28     13.82 o 
   3   7   7        7.36       18.55     21.95 o 
   4   7   7      241.88      259.16     75.85 o 
  -8   8   7       17.81      131.83     45.26 o 
  -7   8   7      272.84      203.76     37.68 o 
  -6   8   7      581.20      485.27     80.96 o 
  -5   8   7      967.13      812.50    148.39 o 
  -4   8   7      862.46      819.92     99.99 o 
  -3   8   7       83.47       46.73     22.84 o 
  -2   8   7       92.12       62.86     18.14 o 
  -1   8   7       23.27       14.83     10.53 o 
   0   8   7      114.78      134.22     34.19 o 
   1   8   7      452.86      505.85     71.95 o 
   2   8   7      528.70      765.18    115.24 o 
   3   8   7      409.47      379.75     89.74 o 
  -6   9   7        2.68       30.90     31.37 o 
  -5   9   7        1.84       19.22     24.91 o 
  -4   9   7      182.13      100.94     32.72 o 
  -3   9   7      321.97      318.46     49.38 o 
  -2   9   7      351.49      344.65     50.08 o 
  -1   9   7      676.75      659.30     70.01 o 
   0   9   7      517.87      460.14     95.85 o 
   1   9   7      263.68      273.75     79.11 o 
   2   9   7       12.35       42.55     76.65 o 
 -12   0   8        3.80       91.06     77.24 o 
 -11   0   8       68.70       47.52     52.15 o 
 -10   0   8       15.49       -2.90     46.68 o 
  -9   0   8      348.09      409.80     74.89 o 
  -8   0   8      984.67     1045.00    157.87 o 
  -7   0   8     1381.46     1371.17     85.39 o 
  -6   0   8    21612.00    21906.23   1385.66 o 
  -5   0   8      395.81      459.75    113.32 o 
  -4   0   8     4840.59     4907.06    220.00 o 
  -3   0   8      286.96      275.82     52.39 o 
  -2   0   8      857.23     1048.34     78.10 o 
  -1   0   8     2193.93     2067.93     83.62 o 
   0   0   8     4524.32     4701.48    190.37 o 
   1   0   8     4738.03     4656.76    170.89 o 
   2   0   8     5029.85     4878.89    179.40 o 
   3   0   8     2651.21     2510.29     92.82 o 
   4   0   8       11.04       74.84     47.04 o 
   5   0   8      336.49      498.91    145.40 o 
   6   0   8        0.29       10.69     58.44 o 
   7   0   8       34.25       32.07     71.98 o 
 -12   1   8       38.23       32.71     49.32 o 
 -11   1   8      529.12      451.24     69.44 o 
 -10   1   8      552.40      559.22     63.49 o 
  -9   1   8      411.74      536.10     74.93 o 
  -8   1   8      108.17      135.73     32.26 o 
  -7   1   8       20.56       30.58     25.14 o 
  -6   1   8       84.94      101.75     24.23 o 
  -5   1   8     1628.32     1587.31     56.91 o 
  -4   1   8     1565.17     1437.65     52.91 o 
  -3   1   8     1028.14     1040.37     51.44 o 
  -2   1   8     4332.84     4492.56    145.99 o 
  -1   1   8     5897.63     5761.25    240.41 o 
   0   1   8     1483.73     1376.48     40.82 o 
   1   1   8     3686.96     3828.26    104.71 o 
   2   1   8      203.15      229.44     20.09 o 
   3   1   8      724.40      736.68     28.60 o 
   4   1   8      239.77      256.89     36.72 o 
   5   1   8     1295.08     1233.96     84.37 o 
   6   1   8      551.11      756.67    296.14 o 
   7   1   8      350.49      310.40     76.24 o 
 -12   2   8        9.53       -9.54     40.37 o 
 -11   2   8        0.03       33.50     79.82 o 
 -10   2   8       24.36       44.67     42.97 o 
  -9   2   8      172.17      163.24     36.46 o 
  -8   2   8      225.82      218.05     42.40 o 
  -7   2   8      254.78      204.71     33.04 o 
  -6   2   8      129.84       71.71     23.42 o 
  -5   2   8     1579.64     1319.89    218.93 o 
  -4   2   8      615.09      576.06     25.92 o 
  -3   2   8      685.25      753.00     28.69 o 
  -2   2   8      350.83      374.99     21.35 o 
  -1   2   8     1519.80     1603.13     65.70 o 
   0   2   8      871.98      906.92     54.68 o 
   1   2   8      977.18      977.44     98.67 o 
   2   2   8      126.49      126.37     17.17 o 
   3   2   8       25.10       17.35     14.42 o 
   4   2   8      468.29      570.77     48.45 o 
   5   2   8      146.75      148.15     51.78 o 
   6   2   8       85.87       99.13     47.18 o 
   7   2   8       34.51       56.86     68.84 o 
 -12   3   8        3.74       57.60     59.87 o 
 -11   3   8       28.37       67.82     50.89 o 
 -10   3   8       14.77       55.33     90.66 o 
  -9   3   8        0.47       23.15     32.09 o 
  -8   3   8       19.08        6.69     28.29 o 
  -7   3   8       36.04       72.15     29.68 o 
  -6   3   8       43.71       60.40     27.29 o 
  -5   3   8       14.09       19.09     16.02 o 
  -4   3   8      700.61      754.88     75.84 o 
  -3   3   8       39.20       40.62     13.93 o 
  -2   3   8      236.39      356.18     55.56 o 
  -1   3   8       14.04       60.57     32.32 o 
   0   3   8      201.02      204.34     14.10 o 
   1   3   8       27.42       22.31     21.69 o 
   2   3   8      179.93      193.33     20.16 o 
   3   3   8       60.30       62.34     23.21 o 
   4   3   8        3.80       -0.96     24.64 o 
   5   3   8       10.21        0.73     40.85 o 
   6   3   8       31.14       -1.58     48.45 o 
 -11   4   8        1.27       19.96     62.85 o 
 -10   4   8       19.88       -7.73     32.52 o 
  -9   4   8      231.63      218.06     37.54 o 
  -8   4   8      138.27      149.52     32.23 o 
  -7   4   8       18.87       18.24     26.90 o 
  -6   4   8      261.45      323.70     71.39 o 
  -5   4   8      868.45      875.52    117.93 o 
  -4   4   8     1611.16     1942.72    145.11 o 
  -3   4   8       99.26       77.07     21.09 o 
  -2   4   8      703.99      788.76     65.81 o 
  -1   4   8      210.12      223.51     36.71 o 
   0   4   8      418.43      414.73     43.20 o 
   1   4   8     1583.27     1754.90     61.71 o 
   2   4   8       19.67       38.10     11.81 o 
   3   4   8      361.51      408.53     89.03 o 
   4   4   8       37.77       30.98     33.76 o 
   5   4   8       84.74      108.91     42.35 o 
   6   4   8       28.88       47.35     45.35 o 
 -11   5   8      129.24      105.09     60.74 o 
 -10   5   8      233.88      118.80     41.77 o 
  -9   5   8      130.21       93.66     35.52 o 
  -8   5   8       40.13        8.62     32.64 o 
  -7   5   8        0.41       23.05     26.72 o 
  -6   5   8        0.35        1.02     20.72 o 
  -5   5   8      599.64      611.68     44.80 o 
  -4   5   8     1268.25     1317.48     62.12 o 
  -3   5   8     1076.86      957.12     66.15 o 
  -2   5   8      903.97      999.59     65.00 o 
  -1   5   8      274.44      333.35     47.97 o 
   0   5   8      903.12     1211.36    113.67 o 
   1   5   8     1172.84     1039.67     70.36 o 
   2   5   8        2.98        4.81     14.39 o 
   3   5   8      130.24      129.86     26.38 o 
   4   5   8      130.23       78.64     41.08 o 
   5   5   8      397.32      334.57     93.40 o 
 -10   6   8       62.70       37.27     45.71 o 
  -9   6   8       94.92      153.98    111.42 o 
  -8   6   8      168.00      196.50     53.29 o 
  -7   6   8      354.99      241.64     55.13 o 
  -6   6   8     2197.33     1889.44    217.59 o 
  -5   6   8      623.22      616.88     42.69 o 
  -4   6   8      398.88      344.58     72.02 o 
  -3   6   8        4.76       22.72     31.92 o 
  -2   6   8        8.28       21.52     33.73 o 
  -1   6   8      385.54      430.69     56.43 o 
   0   6   8      141.81      172.93     38.58 o 
   1   6   8      705.88      843.18    115.11 o 
   2   6   8     2012.67     2016.71     80.78 o 
   3   6   8      364.56      313.76     78.03 o 
   4   6   8      148.86      102.01     45.16 o 
   5   6   8      149.05      129.78     42.21 o 
  -9   7   8       96.34      149.53     48.10 o 
  -8   7   8       34.85       36.36     35.33 o 
  -7   7   8       52.79       30.70     25.13 o 
  -6   7   8       62.88       98.44     51.98 o 
  -5   7   8      243.62      151.72     45.27 o 
  -4   7   8       43.25       41.73     18.86 o 
  -3   7   8      738.60      884.27     54.17 o 
  -2   7   8      629.51      686.66     51.20 o 
  -1   7   8     1201.57     1284.17     80.31 o 
   0   7   8      480.84      541.85     90.48 o 
   1   7   8      451.34      483.50     40.60 o 
   2   7   8        0.23      -15.75     42.57 o 
   3   7   8      253.20      341.63     79.48 o 
   4   7   8       83.21       55.13     51.87 o 
  -8   8   8       72.23      130.14     36.91 o 
  -7   8   8       65.06       81.44     36.27 o 
  -6   8   8      273.11      164.54     36.13 o 
  -5   8   8      373.13      328.26     43.55 o 
  -4   8   8      207.93      157.99     44.55 o 
  -3   8   8       27.45       19.87     13.90 o 
  -2   8   8       87.65      150.36     36.62 o 
  -1   8   8      278.64      319.57     40.16 o 
   0   8   8      188.47      201.54     58.53 o 
   1   8   8      166.18      181.74     52.78 o 
   2   8   8      193.42      330.90     95.52 o 
   3   8   8        2.56       71.46     72.02 o 
  -6   9   8        0.05       42.88     29.17 o 
  -5   9   8       10.25      119.99     55.12 o 
  -4   9   8       21.06       52.79     44.75 o 
  -3   9   8       22.79       52.72     44.45 o 
  -2   9   8       26.03       17.53     35.76 o 
  -1   9   8        0.23       18.56     34.31 o 
   0   9   8       17.40        7.89     41.65 o 
   1   9   8       12.85       42.35    120.40 o 
 -12   1   9       41.23       31.66     55.78 o 
 -11   1   9       39.67       86.04     43.33 o 
 -10   1   9      122.62      121.83     40.83 o 
  -9   1   9       60.74       68.08     33.32 o 
  -8   1   9      167.78      122.24     35.25 o 
  -7   1   9       53.13       59.94     27.75 o 
  -6   1   9        6.71      -19.72     19.72 o 
  -5   1   9      300.94      261.22     43.80 o 
  -4   1   9      416.06      447.59     30.86 o 
  -3   1   9       45.09       65.57     16.44 o 
  -2   1   9      323.59      301.56     22.15 o 
  -1   1   9     1679.60     1725.17     91.25 o 
   0   1   9      698.94      728.09     59.56 o 
   1   1   9        1.93       12.40     16.94 o 
   2   1   9      150.06      145.12     18.10 o 
   3   1   9        1.60       -0.77     13.35 o 
   4   1   9      315.68      303.50     44.48 o 
   5   1   9        4.56       -8.91     35.04 o 
   6   1   9       73.53       68.22     51.17 o 
 -12   2   9        1.35       21.71     87.54 o 
 -11   2   9        1.84       16.74     35.69 o 
 -10   2   9      129.53       86.22     40.84 o 
  -9   2   9      343.87      400.86     83.12 o 
  -8   2   9      812.72      913.32     59.67 o 
  -7   2   9      541.36      570.81     55.16 o 
  -6   2   9      881.56      787.87    106.69 o 
  -5   2   9     3235.12     3158.29     96.37 o 
  -4   2   9        5.30        8.54     14.92 o 
  -3   2   9      247.85      258.08     17.55 o 
  -2   2   9        5.12       10.19     14.55 o 
  -1   2   9     1137.36     1161.47     47.30 o 
   0   2   9     1442.81     1468.00     84.56 o 
   1   2   9      835.69      926.45     37.07 o 
   2   2   9     3018.05     2821.31    137.66 o 
   3   2   9      331.70      429.38     27.53 o 
   4   2   9      347.93      358.43     63.15 o 
   5   2   9       38.16       81.61     55.69 o 
   6   2   9        1.22       35.69     47.97 o 
 -12   3   9      100.46      140.83     63.66 o 
 -11   3   9      348.65      303.72     60.77 o 
 -10   3   9      180.08      200.90     43.38 o 
  -9   3   9      313.82      421.15     62.01 o 
  -8   3   9        4.47       -3.14     23.50 o 
  -7   3   9       19.33       35.46     25.42 o 
  -6   3   9      249.80      281.74     45.47 o 
  -5   3   9     2757.25     2691.16     99.59 o 
  -4   3   9     3511.48     3456.47    175.02 o 
  -3   3   9     4362.48     4208.44    190.07 o 
  -2   3   9     1232.92     1244.99     71.84 o 
  -1   3   9      699.33      716.40     63.16 o 
   0   3   9     1219.36     1386.75    115.47 o 
   1   3   9        6.01       -2.44     17.16 o 
   2   3   9      396.77      441.19     40.85 o 
   3   3   9     1860.05     1975.02     83.03 o 
   4   3   9      421.93      583.09     53.28 o 
   5   3   9      763.29      932.07     91.04 o 
   6   3   9      546.76      464.65     96.02 o 
 -11   4   9       24.50       61.58     42.13 o 
 -10   4   9       90.85      149.25     41.78 o 
  -9   4   9      354.17      523.89     73.92 o 
  -8   4   9      998.06     1357.68    117.38 o 
  -7   4   9      541.13      668.36     56.50 o 
  -6   4   9     1895.66     2245.24    128.70 o 
  -5   4   9     2336.44     2583.67    201.44 o 
  -4   4   9        9.11        8.92     13.01 o 
  -3   4   9       20.53       26.76     32.96 o 
  -2   4   9     1190.86     1333.35     83.13 o 
  -1   4   9     1153.07     1248.41    157.01 o 
   0   4   9     3882.03     3917.06    181.25 o 
   1   4   9     1136.90     1308.73     54.86 o 
   2   4   9     1689.39     2144.99     72.03 o 
   3   4   9      391.50      457.88     58.52 o 
   4   4   9       38.92       66.66     41.37 o 
   5   4   9        6.94      -14.01     45.81 o 
 -11   5   9       44.18      144.90     77.57 o 
 -10   5   9      169.09      103.75     40.78 o 
  -9   5   9       64.67       80.07     31.78 o 
  -8   5   9        0.34       21.61     28.65 o 
  -7   5   9      111.82       73.71     27.67 o 
  -6   5   9        3.94       36.03     28.48 o 
  -5   5   9      596.86      588.35     39.95 o 
  -4   5   9      935.09      935.29     36.84 o 
  -3   5   9      135.06      190.07     52.69 o 
  -2   5   9      534.83      648.25     79.86 o 
  -1   5   9     2206.82     2070.85     99.83 o 
   0   5   9        3.73        7.65     39.78 o 
   1   5   9        3.59       15.87     44.05 o 
   2   5   9      367.38      415.48     46.47 o 
   3   5   9      271.57      272.79     37.28 o 
   4   5   9      118.40      223.55     71.22 o 
   5   5   9       86.94       61.34     58.95 o 
 -10   6   9        7.58       48.58     42.94 o 
  -9   6   9        5.96       -8.01     27.48 o 
  -8   6   9       51.82       92.68     39.92 o 
  -7   6   9        7.83      -17.90     32.76 o 
  -6   6   9      156.00      146.27     40.21 o 
  -5   6   9       23.01       14.42     24.73 o 
  -4   6   9        0.69        0.64     14.30 o 
  -3   6   9      165.52       98.38     55.31 o 
  -2   6   9       70.74       84.71     48.27 o 
  -1   6   9        1.77       55.54     43.84 o 
   0   6   9       41.62       47.85     24.76 o 
   1   6   9       13.00       20.81     30.22 o 
   2   6   9        4.18       28.59     53.96 o 
   3   6   9       59.77       46.57     48.71 o 
   4   6   9        2.24       49.83     53.60 o 
  -9   7   9       26.90      105.97     31.18 o 
  -8   7   9       10.44      147.25     66.64 o 
  -7   7   9        5.74       49.47     67.26 o 
  -6   7   9      130.89       49.00     28.99 o 
  -5   7   9       17.61       16.16     19.08 o 
  -4   7   9      638.29      748.67     90.22 o 
  -3   7   9      182.51      188.46     55.44 o 
  -2   7   9      190.38      111.82     37.43 o 
  -1   7   9      273.46      248.77     38.20 o 
   0   7   9       76.68       99.69     38.48 o 
   1   7   9       11.23       26.89     28.02 o 
   2   7   9       36.89       30.30     47.45 o 
   3   7   9      154.24      110.49     65.35 o 
  -8   8   9      310.75      198.46     41.73 o 
  -7   8   9      181.36      128.22     33.74 o 
  -6   8   9      305.18      278.54     55.04 o 
  -5   8   9      414.69      393.33     95.93 o 
  -4   8   9        0.56        9.58     42.08 o 
  -3   8   9       74.07      120.25     48.94 o 
  -2   8   9       63.20       50.75     34.80 o 
  -1   8   9      296.63      324.48     57.23 o 
   0   8   9      217.95      198.71     57.51 o 
   1   8   9      540.21      749.51     98.98 o 
   2   8   9      358.50      494.74    116.62 o 
  -6   9   9        2.68      142.53    107.71 o 
  -5   9   9      248.98      347.00     74.35 o 
  -4   9   9      430.22      542.62     76.71 o 
  -3   9   9      629.00      674.07     97.92 o 
  -2   9   9      415.99      336.25     73.11 o 
  -1   9   9      137.04      124.81     41.21 o 
   0   9   9       26.77       31.82     36.66 o 
 -11   0  10       25.63       19.96     64.15 o 
 -10   0  10      601.85      758.40    190.65 o 
  -9   0  10      676.60      726.30     80.41 o 
  -8   0  10     3132.77     3381.59    197.77 o 
  -7   0  10     2358.19     2413.18    160.72 o 
  -6   0  10      230.23      236.65     43.28 o 
  -5   0  10      800.25      802.67     73.77 o 
  -4   0  10       64.49       90.48     33.90 o 
  -3   0  10      590.77      253.96    116.17 o 
  -2   0  10     2026.39     1868.14     99.50 o 
  -1   0  10       64.50       69.85     63.43 o 
   0   0  10     6899.03     7182.67    410.39 o 
   1   0  10     6701.05     6413.15    237.90 o 
   2   0  10     1003.88     1094.44     63.54 o 
   3   0  10      686.50      685.11     86.47 o 
   4   0  10        1.53       22.67     65.74 o 
   5   0  10       42.74       63.92     81.48 o 
   6   0  10      148.13      113.50    104.10 o 
 -12   1  10      224.53      178.55     56.44 o 
 -11   1  10      191.31      143.87     47.38 o 
 -10   1  10      134.52       97.97     57.20 o 
  -9   1  10        2.09       37.57     31.50 o 
  -8   1  10       73.75       54.95     28.19 o 
  -7   1  10      687.05      756.50     54.62 o 
  -6   1  10      179.62      188.53     30.42 o 
  -5   1  10     4275.48     3963.39    173.17 o 
  -4   1  10     5913.22     5683.53    178.76 o 
  -3   1  10     4528.37     4424.01    166.55 o 
  -2   1  10      468.65      428.83     29.38 o 
  -1   1  10      650.01      635.57     37.48 o 
   0   1  10       27.19       39.51     13.90 o 
   1   1  10      693.32      746.49     36.66 o 
   2   1  10     1126.26     1076.84     40.27 o 
   3   1  10      537.12      536.65     28.47 o 
   4   1  10      499.71      509.36     66.97 o 
   5   1  10      274.76      263.02     49.27 o 
   6   1  10      152.68      149.79     52.29 o 
 -12   2  10        3.03       16.39     79.11 o 
 -11   2  10       44.16       62.59     43.29 o 
 -10   2  10      151.24      200.49     47.85 o 
  -9   2  10      144.95      181.91     35.15 o 
  -8   2  10        5.08        5.88     32.53 o 
  -7   2  10      212.71      268.40     32.36 o 
  -6   2  10      578.51      626.02     49.66 o 
  -5   2  10      353.13      435.50     48.76 o 
  -4   2  10        1.29       -0.36     18.53 o 
  -3   2  10      545.15      531.07     25.66 o 
  -2   2  10       60.16       34.91     17.75 o 
  -1   2  10       67.25       38.12     19.42 o 
   0   2  10      742.20      739.53     57.79 o 
   1   2  10      171.74      199.02     31.41 o 
   2   2  10      456.00      515.81     38.67 o 
   3   2  10      563.19      597.56     36.33 o 
   4   2  10       64.63       53.41     37.14 o 
   5   2  10        0.16      -36.35    149.67 o 
   6   2  10       59.42      -13.54    126.15 o 
 -12   3  10       13.72       64.82     57.42 o 
 -11   3  10        1.38      113.09     47.82 o 
 -10   3  10       12.42       40.97     47.54 o 
  -9   3  10        0.08       -0.75     27.05 o 
  -8   3  10        3.88       19.22     24.77 o 
  -7   3  10       16.33       15.55     29.22 o 
  -6   3  10       52.63       67.24     31.94 o 
  -5   3  10       31.12       23.02     19.67 o 
  -4   3  10        0.03        4.52     16.65 o 
  -3   3  10      481.91      493.67     54.56 o 
  -2   3  10        2.90        4.88     29.99 o 
  -1   3  10        2.80       33.02     56.51 o 
   0   3  10      155.44      102.19     23.79 o 
   1   3  10       21.55        9.14     16.77 o 
   2   3  10       56.16       64.54     20.71 o 
   3   3  10        0.44        6.88     30.41 o 
   4   3  10       15.81       18.88     41.24 o 
   5   3  10        6.11       23.55     57.61 o 
 -12   4  10        0.36      265.85    116.17 o 
 -11   4  10       14.16       19.77     34.01 o 
 -10   4  10      128.93      156.38     43.16 o 
  -9   4  10      339.43      417.14     51.27 o 
  -8   4  10       16.18       26.61     24.80 o 
  -7   4  10      134.34      162.42     32.08 o 
  -6   4  10      362.84      311.12     48.27 o 
  -5   4  10      160.44      158.47     30.81 o 
  -4   4  10       43.53       37.64     10.28 o 
  -3   4  10      728.60      866.06     75.70 o 
  -2   4  10      545.44      535.95     61.53 o 
  -1   4  10      410.72      431.87     67.08 o 
   0   4  10      367.51      381.45     58.31 o 
   1   4  10       26.59       32.24     16.87 o 
   2   4  10      270.27      311.59     34.15 o 
   3   4  10      223.60      193.46     41.28 o 
   4   4  10        1.83       30.58     37.08 o 
   5   4  10       39.17       37.39     51.28 o 
 -11   5  10      100.34      103.17     44.03 o 
 -10   5  10       72.20      127.54     56.89 o 
  -9   5  10       18.54       37.60     54.49 o 
  -8   5  10        0.08       35.31     36.16 o 
  -7   5  10      242.78      288.53     44.37 o 
  -6   5  10       95.58       61.57     38.19 o 
  -5   5  10      762.69      850.60     35.67 o 
  -4   5  10     1984.54     1865.55    171.43 o 
  -3   5  10      671.27      910.93     76.87 o 
  -2   5  10      550.38      757.72    122.15 o 
  -1   5  10      278.10      332.39     57.06 o 
   0   5  10       26.25       32.57     35.14 o 
   1   5  10        8.38       38.49     53.45 o 
   2   5  10      284.87      350.77     30.28 o 
   3   5  10      253.87      370.22     72.42 o 
   4   5  10      356.46      515.03    113.16 o 
 -10   6  10      110.95      205.35     67.07 o 
  -9   6  10      332.04      289.51     50.54 o 
  -8   6  10      656.00      699.72     76.74 o 
  -7   6  10      368.33      442.34     42.83 o 
  -6   6  10       32.19       43.05     27.20 o 
  -5   6  10       90.25       76.31     28.15 o 
  -4   6  10       35.31        0.49     43.71 o 
  -3   6  10      134.03       93.47     74.12 o 
  -2   6  10      460.92      529.57     82.06 o 
  -1   6  10       16.73       18.16     34.19 o 
   0   6  10     1329.57     1426.62    273.09 o 
   1   6  10     1194.36     1201.07     84.52 o 
   2   6  10      321.29      471.29     98.45 o 
   3   6  10      371.66      457.75     92.80 o 
   4   6  10       14.77      -18.53    124.73 o 
  -9   7  10        1.89       52.29     44.54 o 
  -8   7  10       13.84       33.87     30.05 o 
  -7   7  10      180.58      125.71     35.31 o 
  -6   7  10        4.52       27.55     21.38 o 
  -5   7  10      274.04      203.79     26.59 o 
  -4   7  10      824.31      852.07     86.30 o 
  -3   7  10     1531.44     1592.51    155.63 o 
  -2   7  10      297.54      354.70     64.68 o 
  -1   7  10      151.88      141.66     33.17 o 
   0   7  10       76.41       60.32     29.54 o 
   1   7  10      240.94      236.72     90.35 o 
   2   7  10      149.97      148.32     73.72 o 
   3   7  10      102.64      120.45    107.62 o 
  -8   8  10      150.63      174.00     68.16 o 
  -7   8  10       98.85       74.33     32.91 o 
  -6   8  10       71.43      108.74     47.32 o 
  -5   8  10      142.17      138.31     46.16 o 
  -4   8  10       44.14       12.24     39.29 o 
  -3   8  10       90.08      135.09     43.37 o 
  -2   8  10       89.61       55.75     47.09 o 
  -1   8  10      135.78      225.35     64.95 o 
   0   8  10       85.46       46.42     47.60 o 
   1   8  10      121.44      161.01     74.05 o 
  -6   9  10       97.19      112.18     62.68 o 
  -5   9  10        2.58       40.06     48.68 o 
  -4   9  10       46.05      110.87     58.86 o 
  -3   9  10        5.45        9.28     44.41 o 
  -2   9  10        0.11       24.17     37.71 o 
  -1   9  10        7.93       24.02     36.15 o 
 -12   1  11       15.42       66.49     58.46 o 
 -11   1  11       18.41       45.07     39.61 o 
 -10   1  11        9.45       38.44     36.03 o 
  -9   1  11      249.26      287.10     54.05 o 
  -8   1  11        2.02      -25.15     25.15 o 
  -7   1  11       22.52       35.70     26.08 o 
  -6   1  11      164.70      125.64     34.36 o 
  -5   1  11       69.42       97.97     33.01 o 
  -4   1  11      727.45      686.24     48.92 o 
  -3   1  11     2863.06     2746.33     92.02 o 
  -2   1  11      227.68      245.82     42.59 o 
  -1   1  11       42.53       24.97     17.90 o 
   0   1  11      258.38      227.05     29.31 o 
   1   1  11      177.36      144.28     28.44 o 
   2   1  11       46.45       37.92     15.34 o 
   3   1  11      208.54      175.51     27.31 o 
   4   1  11       12.09        2.14     58.44 o 
   5   1  11      120.32       88.64     49.65 o 
 -12   2  11        0.35       14.54     47.47 o 
 -11   2  11       89.48       35.77     41.43 o 
 -10   2  11      572.72      417.18     97.35 o 
  -9   2  11      567.28      575.16     65.87 o 
  -8   2  11      620.06      736.00     53.44 o 
  -7   2  11      127.13      166.08     38.31 o 
  -6   2  11      125.36      126.15     31.11 o 
  -5   2  11       23.70       33.30     25.25 o 
  -4   2  11      373.17      335.16     46.84 o 
  -3   2  11      153.27      155.16     20.62 o 
  -2   2  11      734.39      670.16    100.43 o 
  -1   2  11      335.63      368.95     64.23 o 
   0   2  11      238.39      211.31     46.50 o 
   1   2  11     2666.70     2634.02     88.44 o 
   2   2  11      699.36      709.23     51.90 o 
   3   2  11      228.34      276.72     25.40 o 
   4   2  11       30.86       -0.06     36.46 o 
   5   2  11       16.75       12.07     42.09 o 
 -12   3  11       31.94       32.77     45.38 o 
 -11   3  11       70.74      136.09     56.20 o 
 -10   3  11      112.11      145.12     43.49 o 
  -9   3  11        7.14       53.45    129.00 o 
  -8   3  11       45.83       51.02     32.95 o 
  -7   3  11       78.37      116.96     28.89 o 
  -6   3  11     1622.78     1466.19    173.23 o 
  -5   3  11     1728.38     1428.25    164.51 o 
  -4   3  11     5749.31     6176.85    358.51 o 
  -3   3  11     1771.58     1695.12    106.10 o 
  -2   3  11      676.63      753.43     72.42 o 
  -1   3  11       31.89       39.42     36.39 o 
   0   3  11      230.59      236.04     27.26 o 
   1   3  11     1224.26     1282.49     49.01 o 
   2   3  11     1351.56     1477.44     56.19 o 
   3   3  11      919.78     1003.29     68.00 o 
   4   3  11      560.18      602.37     58.73 o 
   5   3  11      130.76      137.25     45.48 o 
 -12   4  11       29.20       21.35     44.40 o 
 -11   4  11       50.31       79.59     48.29 o 
 -10   4  11      663.88      819.91     70.74 o 
  -9   4  11      562.43      646.08    105.52 o 
  -8   4  11      401.66      303.15     61.07 o 
  -7   4  11      697.94      839.65     80.12 o 
  -6   4  11       45.98       51.16     31.16 o 
  -5   4  11        0.70       15.37     21.24 o 
  -4   4  11      335.70      315.45     49.39 o 
  -3   4  11     1186.82     1295.39    112.27 o 
  -2   4  11      896.67     1020.74    118.24 o 
  -1   4  11      931.70     1059.91    233.86 o 
   0   4  11      255.45      255.82     76.62 o 
   1   4  11     1989.29     2230.05    109.13 o 
   2   4  11      242.02      229.83     27.99 o 
   3   4  11      134.11      143.36     38.63 o 
   4   4  11        0.12       -8.25     63.15 o 
 -11   5  11       48.68       88.79     62.12 o 
 -10   5  11        4.46       13.09     43.77 o 
  -9   5  11       32.85       78.22     53.13 o 
  -8   5  11        1.68      159.02    131.14 o 
  -7   5  11       14.00       10.10     33.21 o 
  -6   5  11      212.42      207.28     39.71 o 
  -5   5  11      828.64      841.54     58.92 o 
  -4   5  11      552.13      489.84     81.87 o 
  -3   5  11     1500.60     1563.63    171.50 o 
  -2   5  11      513.78      533.66     71.00 o 
  -1   5  11      162.06       90.76     40.41 o 
   0   5  11      152.85      131.01     57.02 o 
   1   5  11      550.68      573.46     83.66 o 
   2   5  11      501.94      470.87    101.58 o 
   3   5  11      115.38      228.65     54.46 o 
   4   5  11        2.85       -6.28     56.68 o 
 -10   6  11        1.96       55.61     45.89 o 
  -9   6  11       46.96      120.62     37.20 o 
  -8   6  11       17.19       40.63     34.77 o 
  -7   6  11       80.28       85.65     29.94 o 
  -6   6  11       26.41       39.64     24.91 o 
  -5   6  11       80.39       66.21     47.70 o 
  -4   6  11       20.44        2.49     37.38 o 
  -3   6  11       58.82       50.75     57.33 o 
  -2   6  11        5.52      -22.35     57.59 o 
  -1   6  11      167.12      129.95     55.15 o 
   0   6  11       83.45      105.95     68.52 o 
   1   6  11        2.56       41.01     92.16 o 
   2   6  11       60.34      109.08     60.41 o 
   3   6  11        0.47      -57.46    119.97 o 
  -9   7  11        0.01      118.94     71.73 o 
  -8   7  11       82.14       70.06     38.05 o 
  -7   7  11        4.26       13.90     24.07 o 
  -6   7  11      160.43       93.48     28.95 o 
  -5   7  11       68.89      100.24     68.60 o 
  -4   7  11       67.67       47.12     55.33 o 
  -3   7  11      520.47      452.72     85.15 o 
  -2   7  11       64.30       49.70     48.21 o 
  -1   7  11        2.85        5.91     33.56 o 
   0   7  11       13.48       10.34     28.65 o 
   1   7  11      171.51      102.20     64.06 o 
   2   7  11        6.30       -0.50     51.69 o 
  -8   8  11      189.93      166.69     96.60 o 
  -7   8  11      166.81      269.96    107.31 o 
  -6   8  11       15.04       86.55     70.80 o 
  -5   8  11       28.48      -10.19     44.29 o 
  -4   8  11       36.45       70.17     44.15 o 
  -3   8  11      165.53      164.97     61.40 o 
  -2   8  11      270.11      201.70     68.72 o 
  -1   8  11      312.11      283.67     56.59 o 
   0   8  11      309.58      373.65    103.84 o 
  -5   9  11      278.44      292.65     84.67 o 
  -4   9  11      484.63      543.89     73.99 o 
  -3   9  11      243.45      340.50     69.58 o 
 -13   0  12        2.19       23.52     82.68 o 
 -12   0  12       19.08       21.19     85.53 o 
 -11   0  12      257.67      190.36     76.60 o 
 -10   0  12      892.69     1009.75    107.41 o 
  -9   0  12     4313.77     4431.98    312.84 o 
  -8   0  12        4.75       22.56     35.26 o 
  -7   0  12      402.64      497.26     89.51 o 
  -6   0  12      123.75      134.00     36.13 o 
  -5   0  12      368.79      389.94     72.38 o 
  -4   0  12     2666.70     2593.32    148.16 o 
  -3   0  12     2741.52     2538.50    123.83 o 
  -2   0  12     1124.48     1128.48     77.24 o 
  -1   0  12     1380.06     1405.29    101.13 o 
   0   0  12     1570.19     1722.84    113.44 o 
   1   0  12      118.73       81.85     27.15 o 
   2   0  12      726.01      750.11     62.23 o 
   3   0  12        0.82       23.98     33.39 o 
   4   0  12       66.63      119.11     52.71 o 
 -13   1  12       31.80        7.13     76.26 o 
 -12   1  12       33.51       12.17     65.76 o 
 -11   1  12       11.99       83.83     47.95 o 
 -10   1  12        0.01       12.36     34.87 o 
  -9   1  12       79.17      123.24     39.03 o 
  -8   1  12      237.86      202.72     41.52 o 
  -7   1  12       35.76       55.72     34.52 o 
  -6   1  12      420.55      401.59     35.78 o 
  -5   1  12     3779.33     3763.04    130.50 o 
  -4   1  12     4326.69     4161.07    145.46 o 
  -3   1  12      805.95      852.68     43.75 o 
  -2   1  12     1069.25     1167.46     64.33 o 
  -1   1  12      454.77      396.09     81.17 o 
   0   1  12      759.70      724.03     53.09 o 
   1   1  12      769.06      758.54     69.29 o 
   2   1  12     2060.77     1874.47     77.53 o 
   3   1  12      510.98      533.74     63.43 o 
   4   1  12      221.38      228.01     56.69 o 
 -12   2  12       19.85        8.45     94.17 o 
 -11   2  12       92.81       71.31     60.81 o 
 -10   2  12      143.65      110.09     37.20 o 
  -9   2  12       99.37      126.12     47.49 o 
  -8   2  12      188.03      107.74     44.71 o 
  -7   2  12       56.16       68.34     28.15 o 
  -6   2  12       29.07        7.21     20.68 o 
  -5   2  12      331.31      222.01     72.22 o 
  -4   2  12      720.62      732.94     43.64 o 
  -3   2  12      399.48      436.19     58.02 o 
  -2   2  12      117.60       80.66     25.48 o 
  -1   2  12        3.81        6.84     12.77 o 
   0   2  12        3.40       27.84     23.77 o 
   1   2  12      721.63      708.10     39.64 o 
   2   2  12      207.27      140.07     26.30 o 
   3   2  12       60.37       79.61     29.14 o 
   4   2  12       59.27       44.13     35.59 o 
 -12   3  12        0.44       60.48    108.91 o 
 -11   3  12        4.79      121.30     65.94 o 
 -10   3  12        6.32       40.79     40.99 o 
  -9   3  12        3.96       42.59     37.70 o 
  -8   3  12        6.18      -16.28     27.30 o 
  -7   3  12      143.24      125.04     37.19 o 
  -6   3  12        6.97       14.46     24.73 o 
  -5   3  12       58.74       34.71     21.84 o 
  -4   3  12        0.13       10.31     26.75 o 
  -3   3  12       64.19       62.82     44.60 o 
  -2   3  12        1.31       28.69     45.15 o 
  -1   3  12      206.40      158.86     33.35 o 
   0   3  12        9.03       33.34     20.32 o 
   1   3  12        0.70        5.42     20.79 o 
   2   3  12        2.16       -3.39     18.71 o 
   3   3  12       38.33       58.00     33.85 o 
   4   3  12        2.58       12.79     34.67 o 
 -12   4  12       17.22       10.18     40.40 o 
 -11   4  12       37.96       97.35     55.99 o 
 -10   4  12       43.18       67.65     49.80 o 
  -9   4  12      131.91      190.66     46.49 o 
  -8   4  12      112.30      129.79     41.97 o 
  -7   4  12      204.70      174.82     38.78 o 
  -6   4  12        0.04      -14.12     24.35 o 
  -5   4  12      152.44      140.60     26.92 o 
  -4   4  12      103.76       74.68     41.68 o 
  -3   4  12      474.12      552.14     67.40 o 
  -2   4  12      664.59      695.07     71.77 o 
  -1   4  12        2.44        5.19     44.83 o 
   0   4  12      320.96      279.55    100.85 o 
   1   4  12       76.69       64.04     18.41 o 
   2   4  12      150.76      194.00     58.90 o 
   3   4  12        0.59       11.82     91.11 o 
   4   4  12      120.32      101.21    138.27 o 
 -11   5  12       12.46       43.27     58.24 o 
 -10   5  12        0.02        4.01     46.12 o 
  -9   5  12       21.96        4.23     37.34 o 
  -8   5  12      244.13      248.15     81.41 o 
  -7   5  12      149.59      145.39     33.65 o 
  -6   5  12      289.10      393.73     46.28 o 
  -5   5  12      544.26      836.77    148.18 o 
  -4   5  12      480.32      484.22     75.62 o 
  -3   5  12      549.85      632.38     88.81 o 
  -2   5  12      327.52      305.93     56.63 o 
  -1   5  12       26.37       -6.28     42.24 o 
   0   5  12      142.98      151.17     61.51 o 
   1   5  12      235.79      252.50     67.83 o 
   2   5  12      605.62      772.67     92.71 o 
   3   5  12      384.49      455.84     70.53 o 
 -10   6  12      240.08      352.65    143.77 o 
  -9   6  12      714.32      899.70     77.67 o 
  -8   6  12       78.39      158.05     93.05 o 
  -7   6  12       21.54       37.35     30.77 o 
  -6   6  12        0.23      -14.01     15.95 o 
  -5   6  12       15.45       87.83     59.51 o 
  -4   6  12      509.33      480.66    121.39 o 
  -3   6  12      168.08      197.03     64.24 o 
  -2   6  12      309.86      333.49     74.40 o 
  -1   6  12      821.30      783.91    262.28 o 
   0   6  12      195.48      208.58     82.27 o 
   1   6  12      253.26      238.56    101.99 o 
   2   6  12      240.56      261.92     80.82 o 
  -9   7  12       36.44       72.23     41.99 o 
  -8   7  12       45.60       28.10     40.71 o 
  -7   7  12        2.61       44.24     65.65 o 
  -6   7  12      208.10      197.47     61.31 o 
  -5   7  12      532.25      607.59    189.41 o 
  -4   7  12      925.08      945.64     99.35 o 
  -3   7  12      254.02      229.87     83.87 o 
  -2   7  12      172.23      144.73     64.63 o 
  -1   7  12       14.12       -0.04     41.80 o 
   0   7  12      325.84      434.69    127.92 o 
   1   7  12      170.85      108.33    126.21 o 
  -7   8  12       35.53       65.78     53.07 o 
  -6   8  12        0.10      -20.36     65.27 o 
  -5   8  12       97.95      100.69     78.31 o 
  -4   8  12      152.40      105.28     62.22 o 
  -3   8  12       76.33       65.50     52.96 o 
  -2   8  12       46.75       79.41     44.60 o 
  -1   8  12       91.54      146.50     51.81 o 
 -13   1  13        6.32      230.92    133.28 o 
 -12   1  13        2.53       13.47     39.72 o 
 -11   1  13       51.04        9.43     38.26 o 
 -10   1  13       23.45       48.28     40.73 o 
  -9   1  13        1.66       14.30     34.10 o 
  -8   1  13       64.37       80.04     30.72 o 
  -7   1  13        5.69      -20.73     26.18 o 
  -6   1  13       10.48       32.46     25.64 o 
  -5   1  13      447.56      395.03     45.98 o 
  -4   1  13     1177.97     1049.73     54.87 o 
  -3   1  13      221.49      260.09     29.82 o 
  -2   1  13      108.79       95.79     27.40 o 
  -1   1  13       73.60       37.66     21.09 o 
   0   1  13        6.98       26.68     22.09 o 
   1   1  13      342.53      329.36     49.94 o 
   2   1  13        3.85       -1.58     24.22 o 
   3   1  13      147.45      103.61     29.42 o 
   4   1  13      220.46      180.47     52.95 o 
 -12   2  13       15.92       50.89     49.89 o 
 -11   2  13      186.05      157.32     51.95 o 
 -10   2  13      351.42      356.63     77.67 o 
  -9   2  13      464.03      525.87     62.28 o 
  -8   2  13      374.82      378.03     53.19 o 
  -7   2  13       56.57       47.51     30.33 o 
  -6   2  13       78.34       34.14     29.01 o 
  -5   2  13       83.94       48.52     27.97 o 
  -4   2  13     1278.62     1215.18     58.23 o 
  -3   2  13     1152.30     1272.59     71.09 o 
  -2   2  13      220.51      146.86     35.00 o 
  -1   2  13      805.13      794.88     46.45 o 
   0   2  13      146.44      167.00     34.45 o 
   1   2  13      458.11      477.85     34.17 o 
   2   2  13       59.07       71.18     30.17 o 
   3   2  13        0.53      -12.38     27.42 o 
   4   2  13       17.45       40.45     46.79 o 
 -12   3  13       29.63      100.95     60.21 o 
 -11   3  13        0.17       -9.32     35.90 o 
 -10   3  13       11.81       57.86     55.58 o 
  -9   3  13      336.07      274.18     45.94 o 
  -8   3  13      509.60      568.83    105.65 o 
  -7   3  13      285.92      263.51     64.66 o 
  -6   3  13      554.46      520.77     71.63 o 
  -5   3  13      840.18      954.45     64.73 o 
  -4   3  13     1079.51     1052.20     93.79 o 
  -3   3  13      668.23      734.21     88.57 o 
  -2   3  13        2.10       -6.13     43.68 o 
  -1   3  13      137.76       74.91     26.05 o 
   0   3  13     2068.20     2073.30    105.14 o 
   1   3  13      800.01      761.06     72.16 o 
   2   3  13     1352.95     1458.62     68.38 o 
   3   3  13      540.31      496.60     57.45 o 
 -12   4  13       28.97       92.61     65.54 o 
 -11   4  13      208.78      191.23     70.23 o 
 -10   4  13      274.77      354.61     61.98 o 
  -9   4  13      596.24      668.21     87.85 o 
  -8   4  13      368.00      416.64     63.33 o 
  -7   4  13       11.35       19.46     22.65 o 
  -6   4  13        0.25      -10.79     31.79 o 
  -5   4  13      816.93      921.29    102.58 o 
  -4   4  13     1174.54     1260.01     95.00 o 
  -3   4  13     2291.73     2542.78    151.64 o 
  -2   4  13      267.52      281.57     57.58 o 
  -1   4  13      529.51      531.03     78.60 o 
   0   4  13      154.47      185.44    106.91 o 
   1   4  13       61.77       47.75     27.54 o 
   2   4  13       11.09       -1.68     97.16 o 
   3   4  13        0.39       13.54     57.73 o 
 -11   5  13        6.66        8.92     71.70 o 
 -10   5  13       45.67       11.43     42.51 o 
  -9   5  13        0.45       22.33     42.17 o 
  -8   5  13      105.72       83.03     59.97 o 
  -7   5  13       76.34      116.67     40.19 o 
  -6   5  13       47.81       31.53     16.79 o 
  -5   5  13      381.99      327.01     58.67 o 
  -4   5  13     1139.89     1060.42    124.12 o 
  -3   5  13        0.40       30.38     45.71 o 
  -2   5  13       14.27       14.97     75.55 o 
  -1   5  13      216.30      216.80     64.37 o 
   0   5  13      225.99      218.55     68.35 o 
   1   5  13      234.67      186.67     76.56 o 
   2   5  13      142.50      153.38     55.52 o 
 -10   6  13        1.23       24.23     54.17 o 
  -9   6  13       45.68      104.96     51.48 o 
  -8   6  13        1.35       15.09     30.96 o 
  -7   6  13        0.02       13.17     20.61 o 
  -6   6  13       86.74      123.28     88.30 o 
  -5   6  13        4.48       46.45     79.15 o 
  -4   6  13        1.89       41.01     79.71 o 
  -3   6  13       14.62       44.18     70.84 o 
  -2   6  13        0.82       15.36     59.60 o 
  -1   6  13        5.65       15.68     61.56 o 
   0   6  13       42.69       80.54     63.74 o 
   1   6  13       13.89       41.86     63.41 o 
  -9   7  13       51.57       94.74     77.64 o 
  -8   7  13       10.65      110.32    144.77 o 
  -7   7  13      176.35      146.53     82.06 o 
  -6   7  13       29.28        5.32     86.94 o 
  -5   7  13      124.50      146.96     79.31 o 
  -4   7  13      191.15      187.96     67.60 o 
  -3   7  13       10.11       25.80     57.15 o 
  -2   7  13       62.61       16.16     48.63 o 
  -1   7  13       44.88        2.51     59.91 o 
   0   7  13      108.19       55.37     88.70 o 
  -7   8  13       12.66      110.87     65.82 o 
  -6   8  13       29.75       78.65     57.81 o 
  -5   8  13       47.75      -19.23     72.74 o 
  -4   8  13      213.02      195.65     77.40 o 
  -3   8  13      193.24       41.09     84.53 o 
  -2   8  13      263.39      236.46     66.59 o 
 -12   0  14       15.21       91.43    108.69 o 
 -11   0  14      539.96      620.83    125.35 o 
 -10   0  14      769.02      962.23    224.86 o 
  -9   0  14      156.71      156.49     51.03 o 
  -8   0  14      121.17      120.39     48.29 o 
  -7   0  14       35.33       16.67     45.97 o 
  -6   0  14      247.45      255.31     48.82 o 
  -5   0  14     1220.09     1084.34     83.03 o 
  -4   0  14      923.75     1039.05    117.80 o 
  -3   0  14     4608.40     4378.12    278.67 o 
  -2   0  14     2009.61     1846.46    161.08 o 
  -1   0  14       98.45       55.25     36.87 o 
   0   0  14      202.29      123.42     42.98 o 
   1   0  14        0.31       14.25     36.35 o 
   2   0  14       21.88      -19.24    106.91 o 
   3   0  14      230.39      346.94    106.10 o 
 -12   1  14        0.65      200.71    107.41 o 
 -11   1  14        4.20        3.07     39.43 o 
 -10   1  14      313.70      394.38     51.67 o 
  -9   1  14      258.22      265.53     44.23 o 
  -8   1  14      787.61      825.42     78.29 o 
  -7   1  14      320.27      439.97     76.54 o 
  -6   1  14      556.32      667.19     65.36 o 
  -5   1  14      300.30      302.76     37.24 o 
  -4   1  14      564.00      610.23     49.97 o 
  -3   1  14       12.43       18.85     22.10 o 
  -2   1  14      464.70      479.30     59.78 o 
  -1   1  14      543.62      637.46     48.28 o 
   0   1  14      369.30      271.02     38.70 o 
   1   1  14      788.66      831.84     51.01 o 
   2   1  14      520.49      382.51     46.70 o 
   3   1  14      174.75       98.18     30.05 o 
 -12   2  14        6.09       33.46     47.37 o 
 -11   2  14        2.06      -52.66     52.66 o 
 -10   2  14      111.27      221.51     82.36 o 
  -9   2  14      163.24      127.60     58.43 o 
  -8   2  14       56.43       69.74     31.57 o 
  -7   2  14        4.47       -9.97     24.40 o 
  -6   2  14       71.78       78.75     32.90 o 
  -5   2  14      120.06      132.44     25.14 o 
  -4   2  14      302.20      331.07     33.73 o 
  -3   2  14      650.25      482.42    108.36 o 
  -2   2  14       59.66       83.62     20.64 o 
  -1   2  14      107.40       78.76     37.63 o 
   0   2  14      251.24      166.43     36.38 o 
   1   2  14       17.70       35.21     22.15 o 
   2   2  14        7.85       11.97     25.64 o 
   3   2  14       45.89       16.42     41.96 o 
 -12   3  14        0.20      142.03     52.31 o 
 -11   3  14        0.06       -5.43     58.23 o 
 -10   3  14        0.92      119.76     84.10 o 
  -9   3  14        7.88        0.71     62.72 o 
  -8   3  14       12.80      -14.72     35.79 o 
  -7   3  14        2.35      -17.42     24.22 o 
  -6   3  14      155.40      104.00     32.15 o 
  -5   3  14        1.58       36.64     18.10 o 
  -4   3  14        0.08        1.13     36.82 o 
  -3   3  14       82.14       93.11     43.66 o 
  -2   3  14        1.32       34.83     34.57 o 
  -1   3  14       69.25       47.19     18.92 o 
   0   3  14        0.28       32.16     29.66 o 
   1   3  14        6.07        9.51     18.52 o 
   2   3  14        9.28       38.41     42.49 o 
   3   3  14       16.33      109.62     70.70 o 
 -11   4  14        1.19       22.41     47.24 o 
 -10   4  14       59.01       47.56     41.47 o 
  -9   4  14       79.62       67.24     37.58 o 
  -8   4  14       19.46       20.56     34.73 o 
  -7   4  14        5.09      -19.83     21.28 o 
  -6   4  14      150.83      155.08     38.97 o 
  -5   4  14      142.66      118.13     53.13 o 
  -4   4  14      318.78      338.28     62.76 o 
  -3   4  14      273.31      233.35     56.93 o 
  -2   4  14        7.72       64.29     41.68 o 
  -1   4  14       96.92      155.29    111.18 o 
   0   4  14       88.95      124.59     57.35 o 
   1   4  14        0.05       74.65     57.76 o 
   2   4  14       33.22       42.86     55.83 o 
 -11   5  14        0.07      169.45    125.95 o 
 -10   5  14      111.85       84.51     53.93 o 
  -9   5  14       97.85       87.48     41.65 o 
  -8   5  14      277.18      317.84     63.54 o 
  -7   5  14      236.72      356.64     57.84 o 
  -6   5  14       60.50      -17.66     45.85 o 
  -5   5  14      253.01      406.25     64.60 o 
  -4   5  14      193.57      334.26    136.58 o 
  -3   5  14       28.51       76.30     59.70 o 
  -2   5  14        3.91       67.02     47.07 o 
  -1   5  14      227.18      245.57     92.65 o 
   0   5  14      204.78      258.12     86.11 o 
   1   5  14      532.69      703.24    148.25 o 
 -10   6  14      143.24      149.89    106.74 o 
  -9   6  14       25.10        7.44     40.77 o 
  -8   6  14       20.48      124.33     83.57 o 
  -7   6  14        3.55       38.73     59.36 o 
  -6   6  14      101.90       30.02     80.15 o 
  -5   6  14      316.90      394.18     70.72 o 
  -4   6  14      113.14      159.88     61.34 o 
  -3   6  14      944.43     1075.96    192.63 o 
  -2   6  14      370.72      355.49     82.52 o 
  -1   6  14       56.36       42.56     62.49 o 
   0   6  14      188.12      190.28     79.41 o 
  -8   7  14       67.92      115.30     61.40 o 
  -7   7  14      159.28      206.83     97.16 o 
  -6   7  14      400.84      410.07     90.95 o 
  -5   7  14      105.71       53.17     70.82 o 
  -4   7  14       97.49       38.64     51.37 o 
  -3   7  14       19.39      -23.60     60.64 o 
  -2   7  14      130.07      129.57     76.14 o 
  -1   7  14       70.68       79.24     74.23 o 
  -6   8  14       26.88       37.97     75.65 o 
  -5   8  14       79.42       94.72    103.71 o 
  -4   8  14      114.25       51.08     73.85 o 
 -12   1  15       47.90      136.27     54.00 o 
 -11   1  15       12.73       37.95     45.68 o 
  -9   1  15      150.06      196.36     56.25 o 
  -8   1  15       47.67       53.78     32.92 o 
  -7   1  15      111.60      133.56     33.11 o 
  -6   1  15      341.45      410.80     44.35 o 
  -5   1  15       67.63       72.93     35.41 o 
  -3   1  15      187.03      189.73     41.37 o 
  -2   1  15       31.29       52.18     30.65 o 
  -1   1  15       14.16        4.24     17.40 o 
   0   1  15       91.70       70.81     25.25 o 
   1   1  15        1.86        0.26     18.47 o 
   2   1  15      250.42      158.26     35.05 o 
 -12   2  15       24.15       94.10     56.26 o 
 -11   2  15       75.89       51.64     42.01 o 
 -10   2  15       82.39       84.62     38.61 o 
  -9   2  15       64.57       11.92     47.82 o 
  -8   2  15       31.27       40.32     36.57 o 
  -7   2  15       73.87       82.25     35.95 o 
  -6   2  15       17.74       25.42     26.46 o 
  -5   2  15      442.88      470.68     45.72 o 
  -4   2  15      568.35      628.70     47.21 o 
  -3   2  15      396.84      336.12     56.82 o 
  -2   2  15     1220.60     1231.01     79.32 o 
  -1   2  15       92.17      100.29     23.88 o 
   0   2  15       77.52       41.83     20.87 o 
   1   2  15        7.09       35.82     22.23 o 
   2   2  15       39.12       67.36     28.49 o 
 -12   3  15        0.06      120.78     63.67 o 
 -11   3  15       19.05       55.04     55.88 o 
 -10   3  15      149.42      153.89     93.39 o 
  -9   3  15      766.29      761.68    175.05 o 
  -8   3  15      409.74      420.53    120.47 o 
  -7   3  15      632.24      605.34     99.19 o 
  -6   3  15      102.97       58.80     22.84 o 
  -5   3  15      200.52      128.95     24.08 o 
  -4   3  15        2.07        0.68     36.70 o 
  -3   3  15       67.31      107.53     41.63 o 
  -2   3  15      836.87      969.63    100.34 o 
  -1   3  15      660.60      597.68     92.57 o 
   0   3  15      654.21      585.22    117.44 o 
   1   3  15      536.73      746.75     86.88 o 
   2   3  15      219.58      199.97     54.18 o 
 -11   4  15       44.67       53.39     53.88 o 
 -10   4  15      183.61      192.09     49.97 o 
  -9   4  15       20.38       51.30     32.76 o 
  -8   4  15        0.85       96.41     36.27 o 
  -7   4  15       60.46       76.75     56.97 o 
  -6   4  15      286.97      246.32     37.94 o 
  -5   4  15      501.39      580.13     88.36 o 
  -4   4  15      849.35      956.74    143.05 o 
  -3   4  15      345.30      320.18     59.47 o 
  -2   4  15      891.82      885.79    106.17 o 
  -1   4  15       23.70        0.57     46.92 o 
   0   4  15       27.92       40.72     35.28 o 
   1   4  15        6.74       23.26     59.30 o 
 -11   5  15        0.65       32.79    161.79 o 
 -10   5  15       18.27       23.66     46.10 o 
  -9   5  15      127.60      106.94     49.12 o 
  -8   5  15      206.41      249.86     61.93 o 
  -7   5  15       76.93      140.14     65.63 o 
  -6   5  15      306.29      382.53     67.87 o 
  -5   5  15      102.91      118.96     55.33 o 
  -4   5  15      158.04       27.56     99.17 o 
  -3   5  15       72.69       94.25     69.45 o 
  -2   5  15      214.73      135.03     77.51 o 
  -1   5  15      182.83      176.62     80.85 o 
   0   5  15       52.54       17.24     58.38 o 
   1   5  15       18.99       -4.28    100.49 o 
 -10   6  15       21.03       96.22    111.90 o 
  -9   6  15       10.81       28.95     62.93 o 
  -8   6  15        4.99       33.49     61.58 o 
  -7   6  15        2.48       31.69     53.82 o 
  -6   6  15       25.68       39.31     66.50 o 
  -5   6  15        4.86      110.42     54.31 o 
  -4   6  15       34.09       77.22     53.53 o 
  -3   6  15       33.10       38.46     69.45 o 
  -2   6  15        0.30        1.86     55.56 o 
  -1   6  15       64.92      114.03     72.51 o 
  -8   7  15       20.54      -21.45     70.17 o 
  -7   7  15       14.98      139.34    120.90 o 
  -6   7  15      125.89      188.62     67.71 o 
  -5   7  15       24.25       57.80     61.37 o 
  -4   7  15        1.06      -60.91     60.91 o 
  -3   7  15       17.47       -7.71     59.48 o 
  -2   7  15      102.13      109.40     77.65 o 
 -12   0  16      349.84      333.51     90.96 o 
 -11   0  16        8.90      248.03    146.82 o 
 -10   0  16      116.82      132.47     74.14 o 
  -9   0  16       25.26       16.46     45.47 o 
  -8   0  16      122.53      142.54     57.73 o 
  -7   0  16      589.35      790.81    103.20 o 
  -6   0  16      261.37      371.26     59.51 o 
  -5   0  16      359.45      411.35     87.13 o 
  -4   0  16     1183.44     1314.59    144.18 o 
  -3   0  16     1181.54     1025.70     95.39 o 
  -2   0  16       45.46       19.17     34.89 o 
  -1   0  16      266.62      194.44     53.91 o 
   0   0  16       36.61       44.50     38.50 o 
   1   0  16      134.84       86.41     52.74 o 
   2   0  16      315.33      176.96     62.44 o 
 -12   1  16        3.44      107.27    121.80 o 
 -11   1  16       28.02       27.19     42.02 o 
 -10   1  16       68.67      119.01     44.71 o 
  -9   1  16      465.47      505.72     58.52 o 
  -8   1  16      941.77     1047.36     82.50 o 
  -7   1  16      452.43      592.76     73.66 o 
  -6   1  16       32.04       12.90     23.25 o 
  -5   1  16      194.26      236.70     30.48 o 
  -4   1  16      274.66      237.39     33.65 o 
  -3   1  16      440.79      391.55     43.66 o 
  -2   1  16      473.44      294.80    101.09 o 
  -1   1  16      884.06      890.26     65.91 o 
   0   1  16      207.19      113.38     24.66 o 
   1   1  16      220.36      106.48     34.94 o 
 -12   2  16        0.74       70.59     84.61 o 
 -11   2  16       12.49       61.85     51.60 o 
 -10   2  16       16.69       86.32     74.12 o 
  -9   2  16        1.14       71.27     68.42 o 
  -8   2  16       59.35       36.48     31.94 o 
  -7   2  16       70.55       35.32     31.99 o 
  -6   2  16       56.47       55.88     27.29 o 
  -5   2  16       48.50       45.16     18.74 o 
  -4   2  16       81.76      124.96     47.90 o 
  -3   2  16       23.45       51.20     21.30 o 
  -2   2  16      376.22      182.70     69.75 o 
  -1   2  16       47.87       31.63     27.43 o 
   0   2  16        3.80       38.84     40.59 o 
   1   2  16       60.98       14.37     56.89 o 
 -12   3  16        0.58      189.27    102.90 o 
 -11   3  16        0.56       -5.19     76.26 o 
 -10   3  16        9.79       26.89     48.04 o 
  -9   3  16        8.60       61.52     53.34 o 
  -8   3  16       14.86       28.81     32.67 o 
  -7   3  16        0.92       10.67     21.66 o 
  -6   3  16        6.71       51.60     19.13 o 
  -5   3  16        0.56      -43.46     53.41 o 
  -4   3  16       59.94       -5.45     49.11 o 
  -3   3  16        0.08       77.39     68.95 o 
  -2   3  16        0.47      -38.01     89.45 o 
  -1   3  16        0.53       19.66     61.94 o 
   0   3  16       23.00       14.81     31.89 o 
   1   3  16        9.17       10.71     41.11 o 
 -11   4  16       13.76       57.20     52.72 o 
 -10   4  16       50.07       71.67     37.89 o 
  -9   4  16        3.73       43.97     36.44 o 
  -8   4  16       34.79       48.11     34.90 o 
  -7   4  16       17.58       41.09     44.35 o 
  -6   4  16      132.91      217.75     55.52 o 
  -5   4  16      221.99      288.14     65.55 o 
  -4   4  16       43.69      165.38     69.10 o 
  -3   4  16      203.22      135.78     84.13 o 
  -2   4  16       12.40      -29.93    146.82 o 
  -1   4  16       30.55       77.92    101.55 o 
 -10   5  16       63.66      -16.26     51.40 o 
  -9   5  16      192.92      308.74     66.35 o 
  -8   5  16      110.95      247.26    107.42 o 
  -7   5  16       49.12      147.47     61.85 o 
  -6   5  16       73.82      107.83     63.02 o 
  -5   5  16       82.03       89.40     99.54 o 
  -4   5  16       21.13      -26.48     70.70 o 
  -3   5  16      104.31       70.13     84.70 o 
  -2   5  16      149.24      194.99    128.70 o 
  -1   5  16      295.47      250.02     91.54 o 
   0   5  16      203.12      267.27    106.20 o 
  -9   6  16        0.07       38.93     91.51 o 
  -8   6  16       14.00       23.87     52.41 o 
  -7   6  16      153.39      209.46     66.20 o 
  -6   6  16       18.85       84.64     67.31 o 
  -5   6  16      167.54      211.47     71.63 o 
  -4   6  16      533.99      798.67    116.01 o 
  -3   6  16      146.90       81.60     74.23 o 
  -2   6  16      105.17      125.81     76.61 o 
  -7   7  16      192.62      305.47    113.92 o 
  -6   7  16       35.84       -7.18     51.81 o 
  -5   7  16       29.63      146.45     77.57 o 
  -4   7  16       35.37       52.55     57.68 o 
 -12   1  17        4.93       50.42     67.75 o 
 -11   1  17        4.74      118.34     50.05 o 
 -10   1  17       14.26       70.43     40.73 o 
  -9   1  17       60.77      107.58     35.09 o 
  -8   1  17      151.41      100.77     48.16 o 
  -7   1  17      167.08      213.49     37.40 o 
  -6   1  17        3.97       17.35     38.46 o 
  -5   1  17       96.86       66.62     25.64 o 
  -4   1  17       19.40       96.08     44.50 o 
  -3   1  17       22.32       26.35     32.10 o 
  -2   1  17      135.04       67.77     29.01 o 
  -1   1  17        1.53       11.98     20.29 o 
   0   1  17       98.90       72.31     43.90 o 
   1   1  17      159.59      140.84     40.92 o 
 -12   2  17       25.12       80.98     56.31 o 
 -11   2  17       25.15      136.25     68.23 o 
 -10   2  17       10.70       62.95     47.27 o 
  -9   2  17       34.74       72.44     89.45 o 
  -8   2  17       74.21       69.26     35.01 o 
  -7   2  17      206.62      116.40     66.08 o 
  -6   2  17      148.01      131.47     31.99 o 
  -5   2  17       66.44       60.94     29.12 o 
  -4   2  17      526.57      340.38    103.96 o 
  -3   2  17      190.36       90.31     48.51 o 
  -2   2  17      207.03      128.61     46.98 o 
  -1   2  17        3.77       34.91     46.15 o 
   0   2  17        8.09        0.71     97.64 o 
 -11   3  17       45.45       50.94     43.59 o 
 -10   3  17      115.97      104.86     56.59 o 
  -9   3  17      284.93      302.19     89.50 o 
  -8   3  17      274.77      282.07     52.23 o 
  -7   3  17      141.15       86.97     43.04 o 
  -6   3  17       69.98       30.89     22.12 o 
  -5   3  17        2.97       15.72     39.76 o 
  -4   3  17        1.37       41.12     69.38 o 
  -3   3  17     1407.57     1378.41    145.39 o 
  -2   3  17      395.32      376.18    128.08 o 
  -1   3  17      565.31      395.56    215.24 o 
   0   3  17      174.05      204.61     62.08 o 
 -11   4  17       27.23      111.46     53.20 o 
 -10   4  17        5.26      -10.61     35.86 o 
  -9   4  17        2.13       -7.35     39.96 o 
  -8   4  17      255.02      305.36     75.53 o 
  -7   4  17      216.19      315.94     68.17 o 
  -6   4  17      428.45      361.13     79.83 o 
  -5   4  17       70.29      158.38     58.81 o 
  -4   4  17      357.02      305.61     69.38 o 
  -3   4  17      118.62      110.67     68.87 o 
  -2   4  17       30.91       49.89    114.75 o 
  -1   4  17        0.13       33.83     92.68 o 
 -10   5  17       26.25      154.09     81.68 o 
  -9   5  17       49.99       59.92     61.32 o 
  -8   5  17      118.75      270.06     82.69 o 
  -7   5  17      262.87      460.35    143.62 o 
  -6   5  17        9.08       32.75     81.99 o 
  -5   5  17       35.04       20.66     52.79 o 
  -4   5  17      120.33      201.92     68.85 o 
  -3   5  17      132.61      146.94     79.88 o 
  -2   5  17      105.35       29.22    104.06 o 
  -8   6  17        5.76       57.57     58.70 o 
  -7   6  17        0.48        7.11     51.66 o 
  -6   6  17        3.48       80.03     84.72 o 
  -5   6  17        1.94       57.39     55.67 o 
  -4   6  17        2.23        4.16     51.22 o 
 -12   0  18        0.69     -132.68    161.08 o 
 -11   0  18        7.15       70.45     61.70 o 
 -10   0  18       22.23       89.09     84.10 o 
  -9   0  18      155.11      137.75     53.09 o 
  -8   0  18      405.70      351.74    107.18 o 
  -7   0  18      156.86      179.68     57.97 o 
  -6   0  18      655.13      550.27    112.53 o 
  -5   0  18      377.89      341.79     65.32 o 
  -4   0  18      113.50      127.30     77.33 o 
  -3   0  18      160.18      152.88     42.91 o 
  -2   0  18        3.66       19.36     38.43 o 
  -1   0  18       29.62        0.00     64.86 o 
   0   0  18      274.23      156.96     80.18 o 
 -12   1  18        7.69       95.31    172.12 o 
 -11   1  18       56.24       15.42     48.71 o 
 -10   1  18       69.30      100.83     53.02 o 
  -9   1  18      279.03      250.09     68.72 o 
  -8   1  18      106.11      114.39     52.42 o 
  -7   1  18       81.05      124.06     41.16 o 
  -6   1  18        3.09      -20.04     34.16 o 
  -5   1  18      225.32      212.22     37.63 o 
  -4   1  18      311.10      224.11     37.43 o 
  -3   1  18      307.22      232.65     44.67 o 
  -2   1  18      439.75      121.84     83.94 o 
  -1   1  18      163.89      102.36     35.35 o 
   0   1  18       42.19       36.16     42.85 o 
 -12   2  18       11.29       43.44     80.54 o 
 -11   2  18        2.92       48.91     51.64 o 
 -10   2  18        5.84       73.66     49.57 o 
  -9   2  18       15.95       43.88     46.87 o 
  -8   2  18       62.38      165.36     63.71 o 
  -7   2  18       78.53       61.68     36.31 o 
  -6   2  18      128.22      143.96     35.48 o 
  -5   2  18        5.38       39.45     34.93 o 
  -4   2  18       41.60       23.16     32.21 o 
  -3   2  18      126.00       96.93     52.34 o 
  -2   2  18        2.18      -23.52    129.00 o 
  -1   2  18        3.45        6.89     55.10 o 
 -11   3  18        1.30       48.73     48.65 o 
 -10   3  18        1.05       29.78     45.70 o 
  -9   3  18       34.88      -14.48     43.21 o 
  -8   3  18        6.63       13.22     27.33 o 
  -7   3  18        0.87        7.99     30.71 o 
  -6   3  18       28.54      167.49     73.40 o 
  -5   3  18        2.03      -35.19     42.46 o 
  -4   3  18       19.95       33.53     67.19 o 
  -3   3  18        0.07       93.37     69.85 o 
  -2   3  18        3.23      -54.88    156.09 o 
  -1   3  18        5.13      -57.02     96.22 o 
 -10   4  18        2.67       16.62     46.73 o 
  -9   4  18       29.21       56.31    145.40 o 
  -8   4  18       52.04      106.71     77.56 o 
  -7   4  18       83.42       94.64     85.30 o 
  -6   4  18       36.93        9.21     57.04 o 
  -5   4  18        1.41      -42.41     46.38 o 
  -4   4  18       68.50      108.77     65.60 o 
  -3   4  18       44.22       62.88     69.45 o 
  -2   4  18        4.79      -14.97     96.93 o 
  -9   5  18       41.06       38.49     62.75 o 
  -8   5  18       64.70      168.89     70.72 o 
  -7   5  18       20.59       42.90     52.90 o 
  -6   5  18        3.07      -25.90     50.68 o 
  -5   5  18       12.72       57.51     90.39 o 
  -4   5  18      147.64      116.73     73.61 o 
  -3   5  18      180.76      134.70    119.74 o 
  -7   6  18       10.23       84.10     86.58 o 
  -6   6  18      169.56      182.01     74.83 o 
  -5   6  18       85.78       70.63     88.60 o 
 -11   1  19        1.69      138.09     66.84 o 
 -10   1  19       31.51      166.37     76.29 o 
  -9   1  19       85.95      -52.71    164.64 o 
  -8   1  19       20.40       65.32     55.48 o 
  -7   1  19        8.27       41.29     32.63 o 
  -6   1  19       58.82       78.19     39.07 o 
  -5   1  19        1.85       21.84     32.24 o 
  -4   1  19       28.65       75.82     37.03 o 
  -3   1  19       71.63       63.65     33.48 o 
  -2   1  19        7.46       22.24     60.41 o 
  -1   1  19      116.55       40.55    173.55 o 
 -11   2  19       12.52       67.41     47.95 o 
 -10   2  19       18.02       50.58     48.51 o 
  -9   2  19       36.22       97.84     52.78 o 
  -8   2  19      190.69      237.20     69.40 o 
  -7   2  19       92.60      153.22     44.38 o 
  -6   2  19       32.00       13.96     37.23 o 
  -5   2  19      285.16      241.12     94.19 o 
  -4   2  19       26.62       27.39     39.41 o 
  -3   2  19       68.14        8.55     72.70 o 
  -2   2  19        0.58      -24.95     81.25 o 
 -11   3  19       18.41      212.39     87.66 o 
 -10   3  19      113.69      213.52     69.95 o 
  -9   3  19       44.33      201.72     60.55 o 
  -8   3  19       69.49      276.15    113.07 o 
  -7   3  19        0.52      147.05     65.85 o 
  -6   3  19        8.26      138.28     92.90 o 
  -5   3  19      384.99      322.27     86.21 o 
  -4   3  19      396.35      451.29     86.21 o 
  -3   3  19      476.86      447.59    143.26 o 
  -2   3  19      229.33      214.53    121.88 o 
 -10   4  19       24.29       55.03     88.82 o 
  -9   4  19      130.24      169.96     90.05 o 
  -8   4  19      178.09      189.03     68.66 o 
  -7   4  19      162.04      199.70     64.74 o 
  -6   4  19       36.30      115.74     67.60 o 
  -5   4  19      199.51       70.05    154.17 o 
  -4   4  19        5.11      148.18     87.31 o 
  -3   4  19       14.04       27.80     96.22 o 
  -8   5  19       21.73       72.07     67.33 o 
  -7   5  19       50.90      127.74     92.26 o 
  -6   5  19        8.90      -13.53     55.87 o 
  -5   5  19       78.74       13.30     59.47 o 
 -11   0  20       18.30       82.03     72.70 o 
 -10   0  20      138.10      114.88     83.03 o 
  -9   0  20       89.51      141.73    124.01 o 
  -8   0  20      141.47      296.91     93.41 o 
  -7   0  20      242.67      214.22     86.24 o 
  -6   0  20      157.87      184.14     92.42 o 
  -5   0  20        0.84       20.34     39.22 o 
  -4   0  20       90.63       37.06     84.10 o 
  -3   0  20       24.97       36.36     47.77 o 
 -11   1  20       65.67      104.38     64.19 o 
 -10   1  20       54.42      150.23     78.95 o 
  -9   1  20       12.98      179.93    109.14 o 
  -8   1  20       42.66       23.78     56.17 o 
  -7   1  20       74.21      138.42     46.49 o 
  -6   1  20       99.39      181.04     45.88 o 
  -5   1  20      175.55      195.94     44.70 o 
  -4   1  20      413.49      350.66    104.77 o 
  -3   1  20      167.62      169.63    140.41 o 
 -10   2  20       14.49      126.53     64.86 o 
  -9   2  20       38.68      104.64     63.58 o 
  -8   2  20       31.35      140.92     61.50 o 
  -7   2  20       23.42      103.01     57.53 o 
  -6   2  20        0.82       60.02     46.55 o 
  -5   2  20       77.56      187.14     95.83 o 
  -4   2  20        3.01       54.17    138.27 o 
 -10   3  20        0.01      109.46     62.16 o 
  -9   3  20        0.00       49.38    100.75 o 
  -8   3  20        0.39      -26.61     61.15 o 
  -7   3  20       21.14       13.87     82.81 o 
  -6   3  20        0.27       55.92     49.08 o 
  -5   3  20        0.03      -59.24     59.24 o 
  -4   3  20        1.29      183.17    111.90 o 
  -8   4  20       87.66      236.32     77.14 o 
  -7   4  20        9.49        7.37    129.80 o 
  -6   4  20       12.05      -43.26     53.47 o 
  -5   4  20        0.17      129.43     78.89 o 
 -10   1  21       22.10       15.23     48.86 o 
  -9   1  21        0.01       67.94     89.82 o 
  -8   1  21       32.22       27.50     37.49 o 
  -7   1  21        0.96       -7.25     42.43 o 
  -6   1  21        3.90       95.56    150.38 o 
  -5   1  21       26.78      165.35    144.68 o 
  -4   1  21        4.86       83.39     71.27 o 
  -9   2  21       79.45      168.74    125.44 o 
  -8   2  21       47.68      132.54     62.14 o 
  -7   2  21      112.86      119.20     57.85 o 
  -6   2  21       15.31       67.14    121.52 o 
  -5   2  21       21.54       70.93     79.77 o 
  -8   3  21        0.41       94.57     73.66 o 
  -7   3  21        3.71      197.20     86.01 o 
  -6   3  21      347.48      650.44    235.20 o 
  -8   0  22      144.67      110.95     86.83 o 
  -7   0  22       34.47       35.90     58.27 o 
  -8   1  22       66.76      111.90     78.40 o 
  -7   1  22       55.42      101.92     76.97 o 
                                                 
